# Supplementary material for: Transcriptome sequencing and analysis of major genes involved in calcium signaling pathways in pear plants (Pyrus calleryana Decne.)
Source: BMC Genomics. 2015 Sep 30;16:738. doi: 10.1186/s12864-015-1887-4 (PMC4590731; doi:10.1186/s12864-015-1887-4)
Supplement: Additional file 2: — KEGG pathways of the unique sequences. (XLS 712 kb) [file 12864_2015_1887_MOESM2_ESM.xls]

## Sheet: Sheet1
		Amino acid metabolism	2352
		Biosynthesis of secondary metabolites	1606
		Carbohydrate metabolism	5078
		Eneray metabolism	1319
		Global	12435
		Glycan biosynthesis and metabolism	785
		Lipid metabolism	3467
		Metabolism of cofactors and vitamins	814
		Metabolism of amino acids	779
		Metabolism of terpenoids and polyketides	1155
		Nucleotide metabolism	1738
		Folding,sorting and degradation	3013
		Replication and repair	1100
		Transcription	1908
		Translation	3458
		Membrane transport	380
		Signal transduction	2146
		Transport and catabolism	2152
		Environmental adaptation	601
		Immune system	119

## Sheet: Sheet2
	Immune system	119
	Environmental adaptation	601
	Transport and catabolism	2152
	Signal transduction	2146
	Membrane transport	380
	Translation	3458
	Transcription	1908
	Replication and repair	1100
	Folding,sorting and degradation	3013
	Nucleotide metabolism	1738
	Metabolism of terpenoids and polyketides	1155
	Metabolism of amino acids	779
	Metabolism of cofactors and vitamins	814
	Lipid metabolism	3467
	Glycan biosynthesis and metabolism	785
	Global	12435
	Eneray metabolism	1319
	Carbohydrate metabolism	5078
	Biosynthesis of secondary metabolites	1606
	Amino acid metabolism	2352

## Sheet: Sheet3
Additional file 2 KEGG pathways of the Unique sequences.
#Pathway	Count (36179)	Pathway ID	Genes	KOs
Metabolic pathways	8435	Ko01100	Unigene10007_PDX;Unigene10013_PDX;Unigene10025_PDX;Unigene10029_PDX;Unigene10030_PDX;Unigene10037_PDX;Unigene10043_PDX;Unigene10068_PDX;Unigene10073_PDX;Unigene10083_PDX;Unigene10101_PDX;Unigene10121_PDX;Unigene10148_PDX;Unigene1014_PDX;Unigene10154_PDX;Unigene10156_PDX;Unigene10164_PDX;Unigene10166_PDX;Unigene10194_PDX;Unigene10218_PDX;Unigene1022_PDX;Unigene10230_PDX;Unigene10239_PDX;Unigene102…	K12822+K12843+K12840+K11984+K12854+K12823+K12835+K13025+K12852+K06063+K12821+K11086+K10599+K12621+K12856+K12872+K12842+K12741+K12857+K12811+K12830+K12834+K12866+K12839+K12816+K12886+K12862+K12880+K12855+K11098+K12831+K12813+K12858+K12849+K12896+K12824+K12836+K12891+K12900+K12837+K12847+K11087+K12869+K12820+K12817+K11093+K12662+K12870+K12890+K12623+K12848+K12733+K03283+K12876+K12815+K12850+K12819+…
Biosynthesis of secondary metabolites	4000	Ko01110	Unigene10013_PDX;Unigene10025_PDX;Unigene10029_PDX;Unigene10043_PDX;Unigene10073_PDX;Unigene10083_PDX;Unigene10101_PDX;Unigene10130_PDX;Unigene10141_PDX;Unigene10148_PDX;Unigene10154_PDX;Unigene10166_PDX;Unigene10218_PDX;Unigene10228_PDX;Unigene10230_PDX;Unigene10243_PDX;Unigene10266_PDX;Unigene10275_PDX;Unigene10351_PDX;Unigene10369_PDX;Unigene1036_PDX;Unigene10416_PDX;Unigene10424_PDX;Unigene10…	K01115+K12200+K12189+K11247+K01528+K04646+K00889+K12489+K12193+K11827+K12199+K12486+K10591+K12183+K12185+K07887+K07897+K11866+K03283+K12471+K07904+K12479+K12191+K12493+K11824+K12197+K12192+K12190+K12188+K12492+K12196+K07888+K12194+K11826+K07905+K12195+K12198+K12184+K15053
Plant-pathogen interaction	1904	Ko04626	Unigene10020_PDX;Unigene10060_PDX;Unigene10103_PDX;Unigene1016_PDX;Unigene10207_PDX;Unigene10326_PDX;Unigene10335_PDX;Unigene10337_PDX;Unigene10361_PDX;Unigene1038_PDX;Unigene10465_PDX;Unigene10516_PDX;Unigene10555_PDX;Unigene10595_PDX;Unigene10601_PDX;Unigene10620_PDX;Unigene10623_PDX;Unigene10705_PDX;Unigene10707_PDX;Unigene10761_PDX;Unigene10818_PDX;Unigene10861_PDX;Unigene10929_PDX;Unigene109…	K13025+K03257+K14328+K13171+K14311+K13176+K03238+K09291+K02516+K14319+K00974+K14290+K14326+K14325+K14004+K03239+K03240+K03243+K03680+K14297+K03754+K14306+K12880+K14294+K14318+K03254+K14288+K03252+K14303+K03253+K03539+K13175+K13126+K14314+K03262+K14289+K13114+K14307+K13137+K14310+K14299+K12876+K03113+K14293+K07562+K13130+K03260+K13174+K14313+K03245+K14327+K10577+K14292+K14312+K14309+K01164+K14308+…
Plant hormone signal transduction	1814	Ko04075	Unigene10036_PDX;Unigene10074_PDX;Unigene1016_PDX;Unigene10175_PDX;Unigene10214_PDX;Unigene10319_PDX;Unigene10337_PDX;Unigene10347_PDX;Unigene10380_PDX;Unigene10427_PDX;Unigene10447_PDX;Unigene10465_PDX;Unigene10522_PDX;Unigene10537_PDX;Unigene10538_PDX;Unigene10600_PDX;Unigene1061_PDX;Unigene10650_PDX;Unigene10689_PDX;Unigene10746_PDX;Unigene10752_PDX;Unigene10761_PDX;Unigene10775_PDX;Unigene107…	K09540+K09584+K09580+K10666+K13989+K09517+K03094+K09518+K05546+K14011+K10597+K09561+K07953+K08852+K14004+K14009+K12667+K08288+K04079+K14003+K10636+K14007+K14006+K07765+K13525+K10839+K13993+K07151+K09486+K14005+K12670+K11863+K01230+K10084+K09523+K12666+K01228+K14026+K10082+K10601+K03347+K10088+K14015+K03283+K10661+K06689+K09503+K01456+K14012+K10578+K12275+K14018+K10085+K09562+K09490+K14016+K03237+…
Spliceosome	1239	Ko03040	Unigene10037_PDX;Unigene10134_PDX;Unigene10152_PDX;Unigene10231_PDX;Unigene10271_PDX;Unigene10291_PDX;Unigene10405_PDX;Unigene10477_PDX;Unigene1054_PDX;Unigene10550_PDX;Unigene10560_PDX;Unigene10598_PDX;Unigene10657_PDX;Unigene10674_PDX;Unigene10766_PDX;Unigene10781_PDX;Unigene1089_PDX;Unigene11028_PDX;Unigene11084_PDX;Unigene11262_PDX;Unigene11269_PDX;Unigene112_PDX;Unigene11389_PDX;Unigene11409…	K01115+K08730+K13510+K01047+K00901+K00999+K00894+K15728+K13519+K01114+K08744+K14674+K14156+K06130+K00967+K00111+K00968+K13508+K00981+K00995+K13523+K01126+K01517+K00630+K13535+K01058+K06129+K05929+K00006+K00993+K13511+K13506+K00655+K01613+K13513
Endocytosis	1219	Ko04144	Unigene10007_PDX;Unigene10033_PDX;Unigene10068_PDX;Unigene1022_PDX;Unigene10270_PDX;Unigene10282_PDX;Unigene10356_PDX;Unigene10393_PDX;Unigene10412_PDX;Unigene10450_PDX;Unigene10472_PDX;Unigene10520_PDX;Unigene1053_PDX;Unigene10624_PDX;Unigene10766_PDX;Unigene10828_PDX;Unigene1091_PDX;Unigene10967_PDX;Unigene11080_PDX;Unigene11095_PDX;Unigene11097_PDX;Unigene11104_PDX;Unigene1110_PDX;Unigene11165…	K01051+K01177+K16055+K00688+K13648+K01188+K15920+K00847+K01187+K00696+K00844+K01184+K01179+K00703+K00705+K01176+K08679+K00963+K05350+K00975+K05349+K01810+K00695+K01835+K00770+K00700+K01194+K01193+K01087+K00012
RNA transport	1208	Ko03013	Unigene10291_PDX;Unigene10332_PDX;Unigene10396_PDX;Unigene10536_PDX;Unigene10593_PDX;Unigene10594_PDX;Unigene10667_PDX;Unigene1066_PDX;Unigene10740_PDX;Unigene10856_PDX;Unigene10942_PDX;Unigene10954_PDX;Unigene11040_PDX;Unigene11044_PDX;Unigene11169_PDX;Unigene11175_PDX;Unigene11215_PDX;Unigene11274_PDX;Unigene11296_PDX;Unigene11310_PDX;Unigene11317_PDX;Unigene1134_PDX;Unigene11370_PDX;Unigene115…	K01510+K00873+K02320+K03006+K03010+K10808+K00962+K00764+K03013+K02327+K00860+K02684+K03004+K03506+K03018+K03023+K00939+K00942+K01522+K02324+K00759+K03021+K13811+K02685+K01509+K11808+K10807+K02999+K03026+K00760+K02326+K01519+K00365+K03005+K00601+K01835+K03002+K01939+K01517+K03504+K01933+K03027+K03787+K02325+K01952+K03020+K00088+K03016+K03000+K00948+K01490+K02335+K02321+K14977+K06928+K01466+K03046+…
Protein processing in endoplasmic reticulum	1081	Ko04141	Unigene10144_PDX;Unigene10257_PDX;Unigene10261_PDX;Unigene10293_PDX;Unigene10395_PDX;Unigene10413_PDX;Unigene1045_PDX;Unigene1057_PDX;Unigene10643_PDX;Unigene10682_PDX;Unigene10953_PDX;Unigene10980_PDX;Unigene1112_PDX;Unigene11153_PDX;Unigene11175_PDX;Unigene1127_PDX;Unigene11387_PDX;Unigene1145_PDX;Unigene11637_PDX;Unigene11646_PDX;Unigene11716_PDX;Unigene11809_PDX;Unigene11824_PDX;Unigene11844_…	K01510+K02320+K03006+K03010+K01955+K10808+K09903+K00962+K01240+K01489+K03013+K01937+K02327+K01718+K02684+K03004+K03506+K03018+K03023+K00876+K00857+K02324+K00943+K03021+K02685+K10807+K02999+K03026+K02326+K01519+K01520+K03005+K03002+K03504+K03027+K03787+K02325+K00384+K13998+K03020+K00254+K03016+K03000+K13800+K00609+K02335+K02321+K13421+K01464+K03046+K03505+K14641+K01431+K02328+K00940+K03011+K03043+…
Glycerophospholipid metabolism	1033	Ko00564	Unigene10007_PDX;Unigene10068_PDX;Unigene1022_PDX;Unigene10270_PDX;Unigene10282_PDX;Unigene10284_PDX;Unigene10382_PDX;Unigene10393_PDX;Unigene10394_PDX;Unigene10450_PDX;Unigene10520_PDX;Unigene1053_PDX;Unigene10766_PDX;Unigene10828_PDX;Unigene10967_PDX;Unigene11080_PDX;Unigene11095_PDX;Unigene11097_PDX;Unigene11104_PDX;Unigene1110_PDX;Unigene11165_PDX;Unigene11232_PDX;Unigene11329_PDX;Unigene1133…	K01115+K13510+K01047+K13519+K01114+K14674+K00993
Starch and sucrose metabolism	1015	Ko00500	Unigene10007_PDX;Unigene10037_PDX;Unigene10068_PDX;Unigene1022_PDX;Unigene10282_PDX;Unigene10304_PDX;Unigene10392_PDX;Unigene10433_PDX;Unigene10526_PDX;Unigene10553_PDX;Unigene10668_PDX;Unigene10692_PDX;Unigene10902_PDX;Unigene10903_PDX;Unigene10950_PDX;Unigene11034_PDX;Unigene1103_PDX;Unigene1105_PDX;Unigene11069_PDX;Unigene11097_PDX;Unigene11157_PDX;Unigene11412_PDX;Unigene11444_PDX;Unigene1151…	K03352+K03348+K10573+K03094+K10599+K10597+K10576+K10144+K10609+K09561+K10581+K10610+K10143+K10688+K03349+K03869+K03351+K10592+K03178+K10590+K06688+K10685+K10615+K03364+K10588+K10589+K10591+K10583+K04506+K10601+K03347+K03875+K10606+K03873+K04706+K03350+K06689+K04649+K10578+K03355+K10577+K10140+K10598+K10570+K03354+K03363+K10684+K10579+K10580+K04554+K10686+K03353+K10571+K10575+K03358+K03872+K03868+…
Purine metabolism	927	Ko00230	Unigene10126_PDX;Unigene10166_PDX;Unigene10239_PDX;Unigene10270_PDX;Unigene10281_PDX;Unigene10312_PDX;Unigene10345_PDX;Unigene10364_PDX;Unigene10585_PDX;Unigene1059_PDX;Unigene10705_PDX;Unigene10766_PDX;Unigene10967_PDX;Unigene11160_PDX;Unigene11169_PDX;Unigene11179_PDX;Unigene11399_PDX;Unigene11619_PDX;Unigene11674_PDX;Unigene11899_PDX;Unigene11980_PDX;Unigene1199_PDX;Unigene12011_PDX;Unigene120…	K11584+K13025+K14328+K13171+K14400+K14407+K14326+K14325+K14411+K14416+K14402+K14406+K00565+K14376+K06269+K13917+K14294+K08873+K14396+K14409+K13126+K14401+K04354+K14408+K13114+K11583+K06965+K14405+K12876+K14397+K14327+K14404+K15542+K15541+K12883+K06100+K12812+K04382+K14962+K03456+K14399+K14403+K12875+K12882+K12877+K03267+K03265+K12881+K15544+K14324
Pyrimidine metabolism	811	Ko00240	Unigene10126_PDX;Unigene10239_PDX;Unigene10270_PDX;Unigene10281_PDX;Unigene1028_PDX;Unigene10312_PDX;Unigene10323_PDX;Unigene10345_PDX;Unigene10364_PDX;Unigene10470_PDX;Unigene10561_PDX;Unigene1059_PDX;Unigene10705_PDX;Unigene10766_PDX;Unigene10967_PDX;Unigene1111_PDX;Unigene11160_PDX;Unigene11169_PDX;Unigene11179_PDX;Unigene11311_PDX;Unigene11619_PDX;Unigene11674_PDX;Unigene11899_PDX;Unigene1198…	K14536+K14555+K14553+K14558+K14571+K14569+K14290+K14521+K14546+K14567+K14539+K14572+K06943+K14575+K13288+K14573+K03539+K14544+K14554+K14545+K12619+K14556+K14538+K14548+K03097+K03264+K11128+K14563+K14550+K14549+K14557+K14559+K07562+K11883+K14561+K14537+K03115+K07178+K11108+K07179+K01164+K14565+K14570+K11131+K14552+K07936+K12845+K11129+K14564+K03538+K11130+K14568+K14525+K14566+K14574+K14535+K14560+…
Ether lipid metabolism	783	Ko00565	Unigene10007_PDX;Unigene10068_PDX;Unigene1022_PDX;Unigene10270_PDX;Unigene10282_PDX;Unigene10382_PDX;Unigene10393_PDX;Unigene10394_PDX;Unigene10450_PDX;Unigene10520_PDX;Unigene1053_PDX;Unigene10766_PDX;Unigene10828_PDX;Unigene10967_PDX;Unigene11080_PDX;Unigene11095_PDX;Unigene11097_PDX;Unigene11104_PDX;Unigene1110_PDX;Unigene11165_PDX;Unigene11232_PDX;Unigene11444_PDX;Unigene11462_PDX;Unigene1147…	K12606+K14442+K12591+K00962+K12604+K12581+K12621+K04077+K12614+K01148+K11600+K12598+K12617+K12592+K10643+K12599+K12616+K13126+K12619+K12608+K12585+K03654+K12611+K01689+K12623+K12589+K12603+K12590+K12580+K12600+K12593+K08311+K12607+K03678+K03681+K03514+K12620+K12613+K12605+K04043+K12626+K12627+K12602+K12622+K12624+K12586+K07573+K03679
Ubiquitin mediated proteolysis	780	Ko04120	Unigene10191_PDX;Unigene10248_PDX;Unigene10388_PDX;Unigene10413_PDX;Unigene10674_PDX;Unigene10682_PDX;Unigene10777_PDX;Unigene10859_PDX;Unigene1087_PDX;Unigene10953_PDX;Unigene11025_PDX;Unigene11077_PDX;Unigene11355_PDX;Unigene11389_PDX;Unigene11408_PDX;Unigene11529_PDX;Unigene11545_PDX;Unigene11592_PDX;Unigene11632_PDX;Unigene11646_PDX;Unigene11678_PDX;Unigene11845_PDX;Unigene11870_PDX;Unigene11…	K02890+K02975+K02987+K02967+K02906+K02935+K02910+K02897+K02882+K02874+K02973+K02937+K02911+K02896+K02968+K02960+K02945+K02936+K02985+K02919+K02996+K02959+K02870+K02876+K02888+K02868+K02952+K02957+K02950+K02934+K02953+K02988+K02881+K02926+K02939+K02963+K02964+K02955+K02962+K02865+K02912+K02883+K02993+K02875+K02925+K02980+K02958+K02989+K02866+K02997+K02880+K02921+K02930+K02900+K02894+K02895+K02885+…
mRNA surveillance pathway	741	Ko03015	Unigene10204_PDX;Unigene10291_PDX;Unigene10332_PDX;Unigene10396_PDX;Unigene10483_PDX;Unigene10517_PDX;Unigene10594_PDX;Unigene10872_PDX;Unigene10984_PDX;Unigene11007_PDX;Unigene11008_PDX;Unigene11040_PDX;Unigene11061_PDX;Unigene11169_PDX;Unigene11281_PDX;Unigene11283_PDX;Unigene1131_PDX;Unigene11349_PDX;Unigene11379_PDX;Unigene11381_PDX;Unigene11478_PDX;Unigene11499_PDX;Unigene11672_PDX;Unigene11…	K00873+K01792+K00002+K00001+K00850+K00844+K00161+K01785+K00128+K01689+K00382+K00627+K15633+K01810+K01835+K01610+K01834+K00134+K00927+K00162+K00121+K01568+K03841+K15634+K01895+K00016+K01623+K01803+K00131+K14085+K13953
Ribosome biogenesis in eukaryotes	595	Ko03008	Unigene10053_PDX;Unigene10372_PDX;Unigene10736_PDX;Unigene10816_PDX;Unigene10853_PDX;Unigene10941_PDX;Unigene10954_PDX;Unigene1125_PDX;Unigene11295_PDX;Unigene11490_PDX;Unigene11595_PDX;Unigene11745_PDX;Unigene11879_PDX;Unigene12034_PDX;Unigene12035_PDX;Unigene12215_PDX;Unigene12240_PDX;Unigene12336_PDX;Unigene12343_PDX;Unigene12413_PDX;Unigene12611_PDX;Unigene12620_PDX;Unigene1303_PDX;Unigene133…	K10046+K13648+K15920+K00847+K01836+K00844+K02377+K01840+K00326+K12450+K01209+K01809+K00820+K12446+K08679+K00849+K00963+K01183+K12373+K12447+K00975+K12449+K01810+K00966+K01835+K05305+K00770+K01784+K12448+K00972+K00012+K01711+K00621+K12451+K06118+K00965
RNA degradation	576	Ko03018	Unigene1017_PDX;Unigene10289_PDX;Unigene1032_PDX;Unigene10364_PDX;Unigene10578_PDX;Unigene1074_PDX;Unigene10781_PDX;Unigene10888_PDX;Unigene11054_PDX;Unigene11277_PDX;Unigene11430_PDX;Unigene11440_PDX;Unigene11474_PDX;Unigene11480_PDX;Unigene11988_PDX;Unigene12033_PDX;Unigene1253_PDX;Unigene12631_PDX;Unigene12732_PDX;Unigene1333_PDX;Unigene13564_PDX;Unigene13587_PDX;Unigene14016_PDX;Unigene14199_…	K03661+K02146+K01535+K01507+K03879+K02140+K02265+K03953+K02154+K03885+K02257+K00234+K03935+K02153+K00416+K03950+K02267+K02260+K03941+K02152+K03937+K05577+K03878+K03955+K00412+K03965+K02115+K02132+K02133+K02149+K11352+K11353+K02145+K05579+K03883+K05572+K02261+K02259+K02147+K00235+K00419+K02111+K02144+K02155+K02109+K03934+K00413+K02136+K02113+K02148+K03946+K03936+K03942+K02129+K03966+K02108+K02262+…
Ribosome	559	Ko03010	Unigene10076_PDX;Unigene10106_PDX;Unigene10276_PDX;Unigene10345_PDX;Unigene10469_PDX;Unigene11455_PDX;Unigene11785_PDX;Unigene1180_PDX;Unigene11815_PDX;Unigene11959_PDX;Unigene12263_PDX;Unigene12445_PDX;Unigene12504_PDX;Unigene12604_PDX;Unigene12609_PDX;Unigene13123_PDX;Unigene13154_PDX;Unigene13689_PDX;Unigene13766_PDX;Unigene14424_PDX;Unigene14605_PDX;Unigene14995_PDX;Unigene15110_PDX;Unigene15…	K00873+K00011+K00028+K00102+K00161+K01962+K00128+K01069+K00382+K00627+K11262+K01649+K01595+K01610+K00026+K00025+K00029+K00162+K02160+K01512+K01006+K00626+K01963+K01895+K00016+K01759+K00051+K14085+K01961
Glycolysis / Gluconeogenesis	513	Ko00010	Unigene10166_PDX;Unigene10218_PDX;Unigene10230_PDX;Unigene10351_PDX;Unigene113_PDX;Unigene11412_PDX;Unigene11477_PDX;Unigene11638_PDX;Unigene11855_PDX;Unigene12214_PDX;Unigene12386_PDX;Unigene12563_PDX;Unigene12644_PDX;Unigene1264_PDX;Unigene13091_PDX;Unigene1358_PDX;Unigene13774_PDX;Unigene13860_PDX;Unigene14056_PDX;Unigene14092_PDX;Unigene14121_PDX;Unigene1444_PDX;Unigene1454_PDX;Unigene14954_P…	K12355+K09753+K13065+K13066+K01188+K09755+K12356+K09754+K13068+K01904+K00430+K00588+K13067+K00083+K05350+K05349+K09756+K00487+K10775+K15506+K09757
Amino sugar and nucleotide sugar metabolism	501	Ko00520	Unigene1036_PDX;Unigene10526_PDX;Unigene10902_PDX;Unigene10903_PDX;Unigene10950_PDX;Unigene11069_PDX;Unigene11287_PDX;Unigene11412_PDX;Unigene11446_PDX;Unigene1175_PDX;Unigene11868_PDX;Unigene119_PDX;Unigene120_PDX;Unigene12163_PDX;Unigene12291_PDX;Unigene1234_PDX;Unigene12644_PDX;Unigene1264_PDX;Unigene12966_PDX;Unigene13041_PDX;Unigene13546_PDX;Unigene13934_PDX;Unigene14244_PDX;Unigene14936_PDX…	K03006+K03010+K03013+K03004+K03018+K03023+K03021+K02999+K03026+K03005+K03002+K03027+K03020+K03016+K03000+K03046+K03011+K03043+K03014+K14721+K03015+K03022+K03040+K03024+K03025+K03008+K03012+K03017+K03019
Oxidative phosphorylation	497	Ko00190	Unigene1048_PDX;Unigene10891_PDX;Unigene10_PDX;Unigene11237_PDX;Unigene11_PDX;Unigene12256_PDX;Unigene13670_PDX;Unigene14111_PDX;Unigene14319_PDX;Unigene1471_PDX;Unigene15010_PDX;Unigene15473_PDX;Unigene15655_PDX;Unigene15846_PDX;Unigene15898_PDX;Unigene16471_PDX;Unigene16498_PDX;Unigene16762_PDX;Unigene16946_PDX;Unigene16965_PDX;Unigene17272_PDX;Unigene17281_PDX;Unigene17296_PDX;Unigene17356_PDX…	K01051+K00854+K00011+K01728+K01184+K00128+K00963+K00875+K01783+K01805+K00012+K01625+K00065
Pyruvate metabolism	482	Ko00620	Unigene10166_PDX;Unigene10230_PDX;Unigene1081_PDX;Unigene10840_PDX;Unigene11638_PDX;Unigene12047_PDX;Unigene12214_PDX;Unigene13091_PDX;Unigene1358_PDX;Unigene13774_PDX;Unigene14092_PDX;Unigene14372_PDX;Unigene1444_PDX;Unigene1454_PDX;Unigene1560_PDX;Unigene15777_PDX;Unigene1639_PDX;Unigene16403_PDX;Unigene16435_PDX;Unigene16615_PDX;Unigene16621_PDX;Unigene16626_PDX;Unigene16670_PDX;Unigene16848_P…	K04392+K07374+K05692+K03661+K02146+K00914+K00921+K01365+K07375+K08488+K08492+K07887+K07897+K02154+K02153+K02152+K02149+K02145+K08054+K07888+K02147+K02144+K02155+K08057+K02148+K10956+K09481+K07342+K02151+K02150+K10413
Phenylpropanoid biosynthesis	480	Ko00940	Unigene10008_PDX;Unigene10043_PDX;Unigene10141_PDX;Unigene10243_PDX;Unigene10668_PDX;Unigene10762_PDX;Unigene10778_PDX;Unigene11314_PDX;Unigene11322_PDX;Unigene11347_PDX;Unigene11775_PDX;Unigene11779_PDX;Unigene11911_PDX;Unigene12006_PDX;Unigene1207_PDX;Unigene12238_PDX;Unigene12370_PDX;Unigene12603_PDX;Unigene12681_PDX;Unigene12876_PDX;Unigene13078_PDX;Unigene13628_PDX;Unigene13730_PDX;Unigene13…	K05681+K05658+K05643+K05641+K05677+K05666+K05656+K05663+K05657+K15628
RNA polymerase	471	Ko03020	Unigene10270_PDX;Unigene10281_PDX;Unigene10345_PDX;Unigene1059_PDX;Unigene10705_PDX;Unigene10766_PDX;Unigene10967_PDX;Unigene11169_PDX;Unigene11179_PDX;Unigene11674_PDX;Unigene11899_PDX;Unigene11980_PDX;Unigene12011_PDX;Unigene12051_PDX;Unigene12345_PDX;Unigene12443_PDX;Unigene12458_PDX;Unigene12694_PDX;Unigene12754_PDX;Unigene12900_PDX;Unigene1298_PDX;Unigene13085_PDX;Unigene13120_PDX;Unigene131…	K00873+K00028+K01807+K01595+K01610+K00026+K00025+K14454+K00029+K00927+K00814+K01006+K03841+K00615+K01783+K01623+K01803+K00051+K00855+K01100+K05298+K14272+K01602+K01601+K14455
Pentose and glucuronate interconversions	464	Ko00040	Unigene10007_PDX;Unigene10037_PDX;Unigene10068_PDX;Unigene10156_PDX;Unigene1022_PDX;Unigene10230_PDX;Unigene10282_PDX;Unigene10614_PDX;Unigene10616_PDX;Unigene10617_PDX;Unigene11097_PDX;Unigene11157_PDX;Unigene11309_PDX;Unigene11444_PDX;Unigene1151_PDX;Unigene11667_PDX;Unigene11705_PDX;Unigene11883_PDX;Unigene1203_PDX;Unigene12183_PDX;Unigene12309_PDX;Unigene12467_PDX;Unigene12959_PDX;Unigene1309…	K01868+K01890+K01870+K01883+K01889+K02435+K01873+K01876+K01893+K02433+K01885+K01874+K01892+K02434+K14164+K04567+K01880+K01875+K01866+K01886+K01869+K01867+K01872+K01881+K01887+K00604
Phagosome	428	Ko04145	Unigene10202_PDX;Unigene10350_PDX;Unigene10360_PDX;Unigene10363_PDX;Unigene10373_PDX;Unigene10423_PDX;Unigene1048_PDX;Unigene10891_PDX;Unigene10913_PDX;Unigene10983_PDX;Unigene1099_PDX;Unigene11415_PDX;Unigene11492_PDX;Unigene12854_PDX;Unigene1315_PDX;Unigene132_PDX;Unigene13917_PDX;Unigene14079_PDX;Unigene14127_PDX;Unigene1412_PDX;Unigene14168_PDX;Unigene1442_PDX;Unigene14472_PDX;Unigene1471_PDX…	K12120+K12127+K12126+K12132+K12135+K12134+K12133+K12123+K12121+K12124+K12128+K12129+K12116+K12115+K12130+K03097+K00660+K12125+K03115+K12131+K12117+K12118+K12122+K12119
ABC transporters	380	Ko02010	Unigene10134_PDX;Unigene10211_PDX;Unigene10361_PDX;Unigene10620_PDX;Unigene10709_PDX;Unigene10865_PDX;Unigene10929_PDX;Unigene10964_PDX;Unigene11009_PDX;Unigene11269_PDX;Unigene11920_PDX;Unigene12156_PDX;Unigene12532_PDX;Unigene12613_PDX;Unigene12730_PDX;Unigene12915_PDX;Unigene1314_PDX;Unigene13260_PDX;Unigene13327_PDX;Unigene13475_PDX;Unigene13523_PDX;Unigene13643_PDX;Unigene14057_PDX;Unigene14…	K05857+K02183+K00914+K00889+K01099+K00888+K00901+K00999+K00921+K10572+K00915+K00981+K01110+K00913+K15422+K01092+K10047
Carbon fixation in photosynthetic organisms	367	Ko00710	Unigene10166_PDX;Unigene1081_PDX;Unigene12214_PDX;Unigene13290_PDX;Unigene1358_PDX;Unigene1444_PDX;Unigene1454_PDX;Unigene1560_PDX;Unigene16403_PDX;Unigene17050_PDX;Unigene17556_PDX;Unigene1796_PDX;Unigene189_PDX;Unigene19050_PDX;Unigene19979_PDX;Unigene20658_PDX;Unigene20785_PDX;Unigene21230_PDX;Unigene21364_PDX;Unigene22169_PDX;Unigene22226_PDX;Unigene22418_PDX;Unigene22645_PDX;Unigene23019_PDX…	K12261+K01897+K11517+K13348+K05677+K01640+K00306+K00869+K13338+K06664+K13354+K00232+K13346+K13347+K12663+K13237+K13345+K15628+K03426+K13342+K13336+K13341+K13356+K00031+K00106+K13335+K11147+K01578+K13343+K00830+K04564+K11187+K07513+K04565+K13339+K03781+K13337
Aminoacyl-tRNA biosynthesis	355	Ko00970	Unigene10006_PDX;Unigene10014_PDX;Unigene10047_PDX;Unigene100_PDX;Unigene10387_PDX;Unigene10489_PDX;Unigene1050_PDX;Unigene11510_PDX;Unigene11549_PDX;Unigene11599_PDX;Unigene11696_PDX;Unigene11860_PDX;Unigene12523_PDX;Unigene12693_PDX;Unigene13173_PDX;Unigene13195_PDX;Unigene13412_PDX;Unigene13717_PDX;Unigene13785_PDX;Unigene13813_PDX;Unigene1394_PDX;Unigene14114_PDX;Unigene14208_PDX;Unigene14604…	K05857+K00914+K00889+K01099+K00888+K00999+K00921+K01114+K10572+K00915+K03103+K00140+K01110+K00469+K00913+K15422+K01092+K01858+K01803+K10047+K00010
Circadian rhythm - plant	339	Ko04712	Unigene10127_PDX;Unigene10294_PDX;Unigene10437_PDX;Unigene10468_PDX;Unigene10761_PDX;Unigene10818_PDX;Unigene11055_PDX;Unigene11680_PDX;Unigene11725_PDX;Unigene12048_PDX;Unigene12235_PDX;Unigene12322_PDX;Unigene12440_PDX;Unigene13125_PDX;Unigene13348_PDX;Unigene1347_PDX;Unigene13540_PDX;Unigene1356_PDX;Unigene13738_PDX;Unigene13787_PDX;Unigene13858_PDX;Unigene13874_PDX;Unigene14046_PDX;Unigene141…	K05280+K13065+K13081+K13082+K05278+K09754+K01859+K05277+K08243+K00588+K00660+K13083+K08695+K00487+K00475
Phosphatidylinositol signaling system	332	Ko04070	Unigene10280_PDX;Unigene10555_PDX;Unigene10623_PDX;Unigene10836_PDX;Unigene10913_PDX;Unigene1091_PDX;Unigene10983_PDX;Unigene11065_PDX;Unigene11201_PDX;Unigene11329_PDX;Unigene11336_PDX;Unigene11415_PDX;Unigene11492_PDX;Unigene11621_PDX;Unigene11939_PDX;Unigene12078_PDX;Unigene12453_PDX;Unigene13109_PDX;Unigene13225_PDX;Unigene13674_PDX;Unigene14079_PDX;Unigene14382_PDX;Unigene14472_PDX;Unigene14…	K00145+K14329+K01476+K01755+K00797+K00620+K00261+K00128+K00472+K13427+K00294+K00819+K14682+K01583+K00318+K00611+K12657+K00818+K01940+K14454+K00262+K01438+K14677+K00930+K00286+K01915+K01611+K01259+K01427+K14085+K12251+K00811+K10536+K01625+K14455
Peroxisome	312	Ko04146	Unigene10974_PDX;Unigene11022_PDX;Unigene11418_PDX;Unigene11772_PDX;Unigene1200_PDX;Unigene12532_PDX;Unigene1261_PDX;Unigene12818_PDX;Unigene12827_PDX;Unigene13327_PDX;Unigene13536_PDX;Unigene13987_PDX;Unigene14003_PDX;Unigene14074_PDX;Unigene14360_PDX;Unigene1448_PDX;Unigene1453_PDX;Unigene14806_PDX;Unigene15619_PDX;Unigene15704_PDX;Unigene16114_PDX;Unigene16541_PDX;Unigene17292_PDX;Unigene1773_…	K00640+K00558+K01738+K00547+K00899+K00133+K00797+K00928+K00789+K05933+K01760+K12524+K01011+K00549+K00815+K14454+K08967+K00016+K08963+K01739+K01611+K01251+K13034+K01762+K00811+K01761+K16054+K01244+K14455
Inositol phosphate metabolism	310	Ko00562	Unigene10280_PDX;Unigene10836_PDX;Unigene10913_PDX;Unigene1091_PDX;Unigene10983_PDX;Unigene11065_PDX;Unigene11201_PDX;Unigene11336_PDX;Unigene11415_PDX;Unigene11492_PDX;Unigene12453_PDX;Unigene12759_PDX;Unigene13109_PDX;Unigene13225_PDX;Unigene1375_PDX;Unigene14079_PDX;Unigene14472_PDX;Unigene14646_PDX;Unigene14669_PDX;Unigene14862_PDX;Unigene15512_PDX;Unigene15788_PDX;Unigene15845_PDX;Unigene159…	K10756+K10609+K10841+K02327+K10610+K03506+K10839+K02324+K10838+K02202+K10846+K03144+K03141+K02326+K04802+K10739+K07466+K03504+K10140+K02325+K10754+K10570+K10844+K02335+K10740+K10747+K03505+K10842+K10848+K10755+K02328+K10843+K03142+K03657+K06634+K10845+K03868+K03143+K10849
Flavonoid biosynthesis	302	Ko00941	Unigene10013_PDX;Unigene10073_PDX;Unigene10101_PDX;Unigene10141_PDX;Unigene10266_PDX;Unigene10762_PDX;Unigene10778_PDX;Unigene10779_PDX;Unigene11314_PDX;Unigene11347_PDX;Unigene11560_PDX;Unigene12681_PDX;Unigene12783_PDX;Unigene13007_PDX;Unigene13442_PDX;Unigene13628_PDX;Unigene13774_PDX;Unigene13860_PDX;Unigene14092_PDX;Unigene14440_PDX;Unigene14785_PDX;Unigene15071_PDX;Unigene15271_PDX;Unigene1…	K00517+K13065+K09754+K00588+K00487+K16040+K13232
Arginine and proline metabolism	301	Ko00330	Unigene10686_PDX;Unigene11544_PDX;Unigene11670_PDX;Unigene11891_PDX;Unigene12310_PDX;Unigene12397_PDX;Unigene12529_PDX;Unigene13091_PDX;Unigene13417_PDX;Unigene1369_PDX;Unigene13910_PDX;Unigene139_PDX;Unigene14026_PDX;Unigene1417_PDX;Unigene14186_PDX;Unigene14277_PDX;Unigene1545_PDX;Unigene15597_PDX;Unigene15979_PDX;Unigene16464_PDX;Unigene16943_PDX;Unigene17141_PDX;Unigene17721_PDX;Unigene1805_P…	K10808+K00036+K01920+K01919+K00797+K00799+K10807+K01469+K00432+K00681+K00031+K00383+K00434+K01256+K01255+K00033
Cysteine and methionine metabolism	296	Ko00270	Unigene10194_PDX;Unigene1034_PDX;Unigene10426_PDX;Unigene10571_PDX;Unigene10656_PDX;Unigene10930_PDX;Unigene12118_PDX;Unigene12310_PDX;Unigene12680_PDX;Unigene13057_PDX;Unigene13185_PDX;Unigene13442_PDX;Unigene1369_PDX;Unigene13935_PDX;Unigene13961_PDX;Unigene139_PDX;Unigene14263_PDX;Unigene14663_PDX;Unigene1498_PDX;Unigene15055_PDX;Unigene15134_PDX;Unigene1517_PDX;Unigene1681_PDX;Unigene16901_PD…	K00011+K12309+K01190+K01187+K00850+K00844+K06617+K00849+K00963+K07407+K01835+K06611+K01784+K11138+K01229+K01193+K00965
Nucleotide excision repair	288	Ko03420	Unigene10298_PDX;Unigene1087_PDX;Unigene11014_PDX;Unigene11160_PDX;Unigene11389_PDX;Unigene11674_PDX;Unigene1188_PDX;Unigene118_PDX;Unigene12675_PDX;Unigene12703_PDX;Unigene13184_PDX;Unigene13219_PDX;Unigene13859_PDX;Unigene14090_PDX;Unigene14494_PDX;Unigene1469_PDX;Unigene14824_PDX;Unigene14963_PDX;Unigene1506_PDX;Unigene15985_PDX;Unigene15990_PDX;Unigene16208_PDX;Unigene16289_PDX;Unigene16945_P…	K00161+K00030+K01648+K00382+K00234+K01900+K00164+K00627+K01610+K00026+K00658+K00025+K00162+K00031+K01681+K00235+K01647+K01899+K01679+K00236
Stilbenoid, diarylheptanoid and gingerol biosynthesis	284	Ko00945	Unigene10073_PDX;Unigene10101_PDX;Unigene10141_PDX;Unigene10762_PDX;Unigene10785_PDX;Unigene11119_PDX;Unigene11314_PDX;Unigene11347_PDX;Unigene12681_PDX;Unigene12911_PDX;Unigene13007_PDX;Unigene13668_PDX;Unigene14031_PDX;Unigene14352_PDX;Unigene14440_PDX;Unigene14601_PDX;Unigene14642_PDX;Unigene14785_PDX;Unigene14796_PDX;Unigene15071_PDX;Unigene15457_PDX;Unigene15669_PDX;Unigene15711_PDX;Unigene1…	K00011+K01103+K00100+K00847+K00008+K00850+K00844+K02377+K01840+K01809+K00966+K05305+K03841+K01623+K01803+K01805+K00895+K01711
Glutathione metabolism	277	Ko00480	Unigene10312_PDX;Unigene10580_PDX;Unigene10659_PDX;Unigene11010_PDX;Unigene11746_PDX;Unigene12310_PDX;Unigene1233_PDX;Unigene12684_PDX;Unigene12844_PDX;Unigene1369_PDX;Unigene139_PDX;Unigene14113_PDX;Unigene14708_PDX;Unigene14840_PDX;Unigene14844_PDX;Unigene16663_PDX;Unigene16969_PDX;Unigene17721_PDX;Unigene18564_PDX;Unigene19409_PDX;Unigene1954_PDX;Unigene19565_PDX;Unigene20125_PDX;Unigene20200_…	K00872+K00133+K00928+K00600+K01733+K00276+K00306+K01079+K01696+K12524+K15919+K00382+K00058+K15633+K15893+K01834+K01695+K01754+K15634+K06001+K00827+K00281+K00830+K00130+K14085+K00831+K14272+K01620+K00605+K12235+K15918
Galactose metabolism	273	Ko00052	Unigene10230_PDX;Unigene10926_PDX;Unigene11034_PDX;Unigene11206_PDX;Unigene11239_PDX;Unigene113_PDX;Unigene11412_PDX;Unigene11998_PDX;Unigene12643_PDX;Unigene12644_PDX;Unigene1264_PDX;Unigene12687_PDX;Unigene13514_PDX;Unigene13774_PDX;Unigene14092_PDX;Unigene1430_PDX;Unigene14502_PDX;Unigene14954_PDX;Unigene1521_PDX;Unigene15262_PDX;Unigene15329_PDX;Unigene15349_PDX;Unigene15436_PDX;Unigene15537_…	K00011+K00002+K00863+K00901+K00864+K15728+K13519+K14674+K00128+K00679+K03715+K09480+K06119+K07407+K13508+K13523+K00630+K11155+K14085+K13506+K00655+K06118+K13513+K15918
Citrate cycle (TCA cycle)	271	Ko00020	Unigene11638_PDX;Unigene12629_PDX;Unigene14701_PDX;Unigene15777_PDX;Unigene15898_PDX;Unigene16012_PDX;Unigene1614_PDX;Unigene1639_PDX;Unigene16615_PDX;Unigene16621_PDX;Unigene17150_PDX;Unigene17661_PDX;Unigene189_PDX;Unigene19050_PDX;Unigene19228_PDX;Unigene19241_PDX;Unigene19979_PDX;Unigene2001_PDX;Unigene20459_PDX;Unigene20658_PDX;Unigene20742_PDX;Unigene20749_PDX;Unigene21372_PDX;Unigene21376_…	K02738+K02737+K02726+K06699+K03039+K03036+K03033+K03063+K03064+K02730+K02729+K02725+K03029+K03032+K06700+K02734+K03062+K02736+K03030+K02727+K03038+K02731+K02732+K03037+K03065+K03035+K03031+K02735+K03066+K03028+K02728+K11599+K03061+K02739+K10881
Fructose and mannose metabolism	271	Ko00051	Unigene10230_PDX;Unigene1031_PDX;Unigene10441_PDX;Unigene10950_PDX;Unigene11134_PDX;Unigene113_PDX;Unigene11412_PDX;Unigene11446_PDX;Unigene1175_PDX;Unigene1234_PDX;Unigene12644_PDX;Unigene1264_PDX;Unigene13774_PDX;Unigene14092_PDX;Unigene14954_PDX;Unigene15116_PDX;Unigene1521_PDX;Unigene15388_PDX;Unigene15436_PDX;Unigene15465_PDX;Unigene15856_PDX;Unigene16308_PDX;Unigene16626_PDX;Unigene16962_PD…	K13544+K00218+K00522+K02495+K03404+K13606+K01885+K01772+K02492+K04040+K02257+K01599+K00510+K00231+K01845+K01719+K13071+K08099+K01749+K08101+K10960+K02259+K03405+K03403+K01698+K00228+K13600+K04035+K03428+K13545
Glycine, serine and threonine metabolism	268	Ko00260	Unigene11730_PDX;Unigene12118_PDX;Unigene12680_PDX;Unigene13073_PDX;Unigene13080_PDX;Unigene13336_PDX;Unigene13536_PDX;Unigene14038_PDX;Unigene14094_PDX;Unigene14299_PDX;Unigene15055_PDX;Unigene1517_PDX;Unigene15254_PDX;Unigene15496_PDX;Unigene15777_PDX;Unigene16036_PDX;Unigene1652_PDX;Unigene17173_PDX;Unigene17185_PDX;Unigene1719_PDX;Unigene18200_PDX;Unigene1876_PDX;Unigene19167_PDX;Unigene2006_…	K00517+K00120+K00128+K01076
Glycerolipid metabolism	262	Ko00561	Unigene10230_PDX;Unigene11216_PDX;Unigene11329_PDX;Unigene11616_PDX;Unigene11621_PDX;Unigene11939_PDX;Unigene12099_PDX;Unigene12351_PDX;Unigene12973_PDX;Unigene13005_PDX;Unigene13091_PDX;Unigene13257_PDX;Unigene1348_PDX;Unigene13493_PDX;Unigene13774_PDX;Unigene13860_PDX;Unigene14092_PDX;Unigene14181_PDX;Unigene14182_PDX;Unigene14382_PDX;Unigene14753_PDX;Unigene1485_PDX;Unigene1592_PDX;Unigene1623…	K02320+K10756+K02327+K02542+K10742+K02684+K03506+K03111+K02324+K04799+K02685+K02212+K02326+K02541+K02209+K04802+K10739+K07466+K03504+K02325+K10754+K02335+K02321+K10740+K10747+K02540+K03505+K10744+K10755+K02210+K02328+K10743+K10745
Proteasome	244	Ko03050	Unigene10385_PDX;Unigene1143_PDX;Unigene11699_PDX;Unigene12213_PDX;Unigene1221_PDX;Unigene12331_PDX;Unigene12753_PDX;Unigene13404_PDX;Unigene13585_PDX;Unigene14172_PDX;Unigene14221_PDX;Unigene14255_PDX;Unigene1552_PDX;Unigene1553_PDX;Unigene1574_PDX;Unigene16122_PDX;Unigene17038_PDX;Unigene18523_PDX;Unigene19319_PDX;Unigene19579_PDX;Unigene19600_PDX;Unigene20932_PDX;Unigene2125_PDX;Unigene22089_P…	K00225+K10046+K00423+K00128+K00064+K14190+K00469+K00434+K08232+K00012+K14085+K10047
Porphyrin and chlorophyll metabolism	236	Ko00860	Unigene10228_PDX;Unigene10441_PDX;Unigene11058_PDX;Unigene12250_PDX;Unigene12418_PDX;Unigene12581_PDX;Unigene12584_PDX;Unigene12979_PDX;Unigene129_PDX;Unigene13412_PDX;Unigene14086_PDX;Unigene14120_PDX;Unigene14852_PDX;Unigene15473_PDX;Unigene15523_PDX;Unigene15583_PDX;Unigene15717_PDX;Unigene15765_PDX;Unigene16254_PDX;Unigene16697_PDX;Unigene16850_PDX;Unigene17088_PDX;Unigene17968_PDX;Unigene188…	K05894+K01047+K10527+K08241+K00454+K10526+K14674+K00232+K01058+K01723+K07513+K10525+K10528
Limonene and pinene degradation	232	Ko00903	Unigene10073_PDX;Unigene10101_PDX;Unigene10762_PDX;Unigene10785_PDX;Unigene11119_PDX;Unigene11402_PDX;Unigene12718_PDX;Unigene12911_PDX;Unigene13007_PDX;Unigene13091_PDX;Unigene13668_PDX;Unigene14031_PDX;Unigene14352_PDX;Unigene14601_PDX;Unigene14642_PDX;Unigene14796_PDX;Unigene15071_PDX;Unigene15669_PDX;Unigene15711_PDX;Unigene15850_PDX;Unigene16266_PDX;Unigene16692_PDX;Unigene1680_PDX;Unigene17…	K01662+K00021+K01823+K15892+K05906+K00869+K14066+K05356+K13789+K00938+K15889+K08658+K00991+K01597+K00587+K00099+K00626+K05954+K10960+K12742+K00787+K01641+K01770+K03527+K03526+K11778+K15891+K06013+K05955+K00919
DNA replication	229	Ko03030	Unigene10239_PDX;Unigene10298_PDX;Unigene11160_PDX;Unigene11320_PDX;Unigene11539_PDX;Unigene11619_PDX;Unigene11674_PDX;Unigene12268_PDX;Unigene1247_PDX;Unigene1257_PDX;Unigene12663_PDX;Unigene12703_PDX;Unigene13859_PDX;Unigene13927_PDX;Unigene13955_PDX;Unigene15424_PDX;Unigene15494_PDX;Unigene15985_PDX;Unigene16157_PDX;Unigene16289_PDX;Unigene16368_PDX;Unigene16987_PDX;Unigene17213_PDX;Unigene177…	K00001+K10527+K01897+K00249+K00128+K00232+K00121+K00626+K07513+K14085+K13953
Ascorbate and aldarate metabolism	227	Ko00053	Unigene10275_PDX;Unigene1036_PDX;Unigene11212_PDX;Unigene12329_PDX;Unigene12533_PDX;Unigene13091_PDX;Unigene13471_PDX;Unigene1538_PDX;Unigene17154_PDX;Unigene17340_PDX;Unigene18806_PDX;Unigene19356_PDX;Unigene20093_PDX;Unigene21217_PDX;Unigene21637_PDX;Unigene22058_PDX;Unigene23076_PDX;Unigene23102_PDX;Unigene23367_PDX;Unigene2341_PDX;Unigene2342_PDX;Unigene24085_PDX;Unigene2510_PDX;Unigene25237_…	K00736+K03846+K00737+K05546+K01231+K12667+K03850+K06316+K03844+K03843+K07151+K03842+K12670+K01230+K03847+K12666+K01228+K01001+K00726+K03849+K03845+K07432+K07252+K07441+K03848+K00729+K12669+K09658+K00902+K09659+K12668+K00721
alpha-Linolenic acid metabolism	222	Ko00592	Unigene10286_PDX;Unigene10362_PDX;Unigene10394_PDX;Unigene10565_PDX;Unigene10848_PDX;Unigene11112_PDX;Unigene1116_PDX;Unigene11996_PDX;Unigene12415_PDX;Unigene12876_PDX;Unigene12973_PDX;Unigene1480_PDX;Unigene15747_PDX;Unigene15797_PDX;Unigene16114_PDX;Unigene16590_PDX;Unigene17413_PDX;Unigene17621_PDX;Unigene17742_PDX;Unigene17794_PDX;Unigene18625_PDX;Unigene19404_PDX;Unigene19483_PDX;Unigene195…	K13030+K01188+K01501+K13035+K13029+K00600+K08249+K05350+K05349+K00681+K13034+K08248+K13027
Terpenoid backbone biosynthesis	221	Ko00900	Unigene10083_PDX;Unigene10154_PDX;Unigene10720_PDX;Unigene11123_PDX;Unigene11126_PDX;Unigene11213_PDX;Unigene1144_PDX;Unigene12272_PDX;Unigene13053_PDX;Unigene13570_PDX;Unigene13660_PDX;Unigene13680_PDX;Unigene13987_PDX;Unigene14135_PDX;Unigene1440_PDX;Unigene14825_PDX;Unigene14914_PDX;Unigene14952_PDX;Unigene14998_PDX;Unigene15049_PDX;Unigene15752_PDX;Unigene1676_PDX;Unigene18101_PDX;Unigene1877…	K00036+K00850+K00852+K01807+K00616+K01810+K01835+K00948+K01057+K03841+K00851+K00615+K01783+K01623+K00033+K01625
Fatty acid metabolism	218	Ko00071	Unigene10351_PDX;Unigene10565_PDX;Unigene10848_PDX;Unigene11022_PDX;Unigene1107_PDX;Unigene11477_PDX;Unigene12386_PDX;Unigene12415_PDX;Unigene13091_PDX;Unigene14003_PDX;Unigene1448_PDX;Unigene14806_PDX;Unigene15747_PDX;Unigene16114_PDX;Unigene1737_PDX;Unigene17742_PDX;Unigene18066_PDX;Unigene20758_PDX;Unigene213_PDX;Unigene21492_PDX;Unigene22058_PDX;Unigene22980_PDX;Unigene23076_PDX;Unigene2342_P…	K00224+K00249+K01962+K05605+K00128+K00140+K01900+K11262+K02160+K00626+K01963+K01578+K01895+K00016+K14085+K01961+K01899+K01908+K01505
N-Glycan biosynthesis	217	Ko00510	Unigene1024_PDX;Unigene10378_PDX;Unigene10549_PDX;Unigene1057_PDX;Unigene1058_PDX;Unigene11387_PDX;Unigene11617_PDX;Unigene12080_PDX;Unigene12683_PDX;Unigene12813_PDX;Unigene1299_PDX;Unigene13139_PDX;Unigene13460_PDX;Unigene13468_PDX;Unigene13474_PDX;Unigene13696_PDX;Unigene13973_PDX;Unigene14011_PDX;Unigene14404_PDX;Unigene14406_PDX;Unigene14961_PDX;Unigene15358_PDX;Unigene15383_PDX;Unigene15580…	K03165+K10875+K02327+K10901+K10866+K03111+K03553+K08991+K08775+K10865+K10739+K07466+K03504+K02335+K03655+K10740+K03505+K10877+K10880+K02328+K10867+K10870+K10882+K10869+K10881+K04482
Cyanoamino acid metabolism	217	Ko00460	Unigene10416_PDX;Unigene10668_PDX;Unigene10958_PDX;Unigene11315_PDX;Unigene11413_PDX;Unigene12454_PDX;Unigene12603_PDX;Unigene13007_PDX;Unigene13009_PDX;Unigene13073_PDX;Unigene13804_PDX;Unigene14252_PDX;Unigene14286_PDX;Unigene15496_PDX;Unigene1585_PDX;Unigene16031_PDX;Unigene16036_PDX;Unigene16058_PDX;Unigene16404_PDX;Unigene17411_PDX;Unigene18218_PDX;Unigene18467_PDX;Unigene18874_PDX;Unigene19…	K11517+K00600+K15919+K00026+K15893+K00025+K01433+K00626+K01915+K01681+K00122+K00830+K02437+K01647+K14272+K01602+K01091+K00284+K03781+K01455+K01601+K01625+K15918
Pentose phosphate pathway	211	Ko00030	Unigene10580_PDX;Unigene10659_PDX;Unigene113_PDX;Unigene1233_PDX;Unigene1240_PDX;Unigene12559_PDX;Unigene13143_PDX;Unigene13290_PDX;Unigene14708_PDX;Unigene14954_PDX;Unigene1521_PDX;Unigene15436_PDX;Unigene16731_PDX;Unigene17235_PDX;Unigene17447_PDX;Unigene17536_PDX;Unigene17597_PDX;Unigene1779_PDX;Unigene1911_PDX;Unigene19860_PDX;Unigene20607_PDX;Unigene20623_PDX;Unigene2109_PDX;Unigene2114_PDX;…	K09841+K09838+K09843+K15747+K09837+K00514+K09842+K09839+K09840+K15744+K02293+K06443+K14606+K15746+K09835+K02291+K14593+K06444
Propanoate metabolism	210	Ko00640	Unigene10266_PDX;Unigene1107_PDX;Unigene11560_PDX;Unigene12047_PDX;Unigene12830_PDX;Unigene13091_PDX;Unigene14066_PDX;Unigene15924_PDX;Unigene16012_PDX;Unigene16093_PDX;Unigene1621_PDX;Unigene16435_PDX;Unigene16670_PDX;Unigene16848_PDX;Unigene17049_PDX;Unigene19128_PDX;Unigene21692_PDX;Unigene21697_PDX;Unigene22058_PDX;Unigene22145_PDX;Unigene23076_PDX;Unigene23218_PDX;Unigene2342_PDX;Unigene2346…	K01904+K00430+K00276+K00588+K00487+K00817+K07253+K00815+K15849+K14454+K10775+K00811+K00457+K00074+K14455
Homologous recombination	210	Ko03440	Unigene1067_PDX;Unigene10741_PDX;Unigene11146_PDX;Unigene11160_PDX;Unigene1133_PDX;Unigene11724_PDX;Unigene11792_PDX;Unigene12071_PDX;Unigene12268_PDX;Unigene1247_PDX;Unigene1260_PDX;Unigene12869_PDX;Unigene13115_PDX;Unigene13160_PDX;Unigene13431_PDX;Unigene13626_PDX;Unigene13679_PDX;Unigene13685_PDX;Unigene13859_PDX;Unigene13877_PDX;Unigene14479_PDX;Unigene14528_PDX;Unigene14834_PDX;Unigene15326…	K01955+K00764+K01953+K01755+K01580+K00261+K00135+K00820+K00264+K00294+K01939+K13566+K01940+K00609+K14454+K00278+K00262+K00814+K01756+K00827+K01915+K00830+K01956+K14272+K00811+K14455
Glyoxylate and dicarboxylate metabolism	209	Ko00630	Unigene11418_PDX;Unigene13073_PDX;Unigene15254_PDX;Unigene15496_PDX;Unigene16036_PDX;Unigene18163_PDX;Unigene19050_PDX;Unigene19167_PDX;Unigene20658_PDX;Unigene21466_PDX;Unigene23147_PDX;Unigene23181_PDX;Unigene24264_PDX;Unigene24986_PDX;Unigene26763_PDX;Unigene2708_PDX;Unigene27229_PDX;Unigene27386_PDX;Unigene27388_PDX;Unigene27751_PDX;Unigene27761_PDX;Unigene27784_PDX;Unigene28071_PDX;Unigene28…	K03120+K03130+K03126+K03128+K03138+K14649+K02202+K03131+K03144+K03141+K10844+K03136+K03125+K03132+K03122+K03134+K03124+K10842+K03123+K03137+K03139+K10843+K14535+K03142+K06634+K10845+K03143+K03133+K03127+K03135
Carotenoid biosynthesis	208	Ko00906	Unigene10518_PDX;Unigene11156_PDX;Unigene11273_PDX;Unigene11365_PDX;Unigene11600_PDX;Unigene11976_PDX;Unigene12280_PDX;Unigene13676_PDX;Unigene13807_PDX;Unigene14436_PDX;Unigene14561_PDX;Unigene14570_PDX;Unigene14790_PDX;Unigene15420_PDX;Unigene15688_PDX;Unigene15931_PDX;Unigene16015_PDX;Unigene16035_PDX;Unigene16685_PDX;Unigene17335_PDX;Unigene17503_PDX;Unigene17618_PDX;Unigene17922_PDX;Unigene1…	K01657+K01817+K00800+K15227+K01696+K13832+K01736+K01609+K00766+K00817+K00891+K00815+K15849+K14454+K01695+K05359+K01658+K06001+K01850+K01626+K00811+K01735+K14455
Phenylalanine metabolism	202	Ko00360	Unigene11779_PDX;Unigene11911_PDX;Unigene12876_PDX;Unigene13336_PDX;Unigene13864_PDX;Unigene14440_PDX;Unigene14785_PDX;Unigene167_PDX;Unigene17185_PDX;Unigene17243_PDX;Unigene17794_PDX;Unigene18334_PDX;Unigene18812_PDX;Unigene19317_PDX;Unigene19673_PDX;Unigene20448_PDX;Unigene21030_PDX;Unigene21351_PDX;Unigene21364_PDX;Unigene2140_PDX;Unigene21507_PDX;Unigene21663_PDX;Unigene21909_PDX;Unigene2321…	K08332+K07198+K08269+K00914+K08341+K08333+K08343+K08337+K08334+K08339+K08336+K08342
Alanine, aspartate and glutamate metabolism	201	Ko00250	Unigene1028_PDX;Unigene10585_PDX;Unigene11571_PDX;Unigene11891_PDX;Unigene12378_PDX;Unigene12529_PDX;Unigene13271_PDX;Unigene13934_PDX;Unigene14112_PDX;Unigene1417_PDX;Unigene14318_PDX;Unigene15372_PDX;Unigene1545_PDX;Unigene16464_PDX;Unigene17983_PDX;Unigene1841_PDX;Unigene18420_PDX;Unigene19142_PDX;Unigene19388_PDX;Unigene1983_PDX;Unigene20864_PDX;Unigene21045_PDX;Unigene21364_PDX;Unigene21596_…	K12311+K12309+K01190+K01191+K01206+K15923+K12373+K01227+K01444+K01192
Basal transcription factors	198	Ko03022	Unigene10574_PDX;Unigene10669_PDX;Unigene10793_PDX;Unigene10857_PDX;Unigene12549_PDX;Unigene12931_PDX;Unigene13219_PDX;Unigene13602_PDX;Unigene14454_PDX;Unigene14824_PDX;Unigene1494_PDX;Unigene14963_PDX;Unigene15089_PDX;Unigene15350_PDX;Unigene15729_PDX;Unigene15967_PDX;Unigene15990_PDX;Unigene16349_PDX;Unigene16598_PDX;Unigene1663_PDX;Unigene17084_PDX;Unigene1710_PDX;Unigene17197_PDX;Unigene1744…	K00791+K13496+K13493+K13495+K00279+K10717+K10760
Phenylalanine, tyrosine and tryptophan biosynthesis	198	Ko00400	Unigene10670_PDX;Unigene11695_PDX;Unigene13416_PDX;Unigene13603_PDX;Unigene14216_PDX;Unigene14299_PDX;Unigene14629_PDX;Unigene1476_PDX;Unigene16084_PDX;Unigene16086_PDX;Unigene17160_PDX;Unigene17341_PDX;Unigene18812_PDX;Unigene19372_PDX;Unigene19673_PDX;Unigene20448_PDX;Unigene20944_PDX;Unigene21364_PDX;Unigene21501_PDX;Unigene21507_PDX;Unigene22045_PDX;Unigene22229_PDX;Unigene22794_PDX;Unigene23…	K00001+K00422+K00599+K00135+K00276+K01592+K00817+K07253+K00815+K01800+K15849+K14454+K00121+K01557+K00451+K00811+K00457+K13953+K01555+K14455
Regulation of autophagy	193	Ko04140	Unigene10153_PDX;Unigene10273_PDX;Unigene10502_PDX;Unigene10523_PDX;Unigene10660_PDX;Unigene10913_PDX;Unigene10983_PDX;Unigene11211_PDX;Unigene11415_PDX;Unigene11508_PDX;Unigene11692_PDX;Unigene11737_PDX;Unigene12155_PDX;Unigene12211_PDX;Unigene12293_PDX;Unigene12388_PDX;Unigene12550_PDX;Unigene12606_PDX;Unigene13186_PDX;Unigene13258_PDX;Unigene1330_PDX;Unigene13379_PDX;Unigene13470_PDX;Unigene14…	K10756+K08739+K08737+K02327+K08736+K03111+K08735+K07456+K10746+K04802+K10739+K07466+K03504+K10754+K10740+K10747+K03505+K10755+K08734+K02328+K03657+K10858
Other glycan degradation	189	Ko00511	Unigene10666_PDX;Unigene10926_PDX;Unigene11206_PDX;Unigene11239_PDX;Unigene1176_PDX;Unigene12280_PDX;Unigene12643_PDX;Unigene12687_PDX;Unigene12776_PDX;Unigene13514_PDX;Unigene14123_PDX;Unigene1430_PDX;Unigene1549_PDX;Unigene15537_PDX;Unigene15931_PDX;Unigene16035_PDX;Unigene16516_PDX;Unigene17335_PDX;Unigene17503_PDX;Unigene17618_PDX;Unigene17827_PDX;Unigene18097_PDX;Unigene19317_PDX;Unigene1951…	K00166+K00249+K01640+K05605+K00128+K00167+K00826+K05607+K00382+K00140+K01969+K00253+K00020+K00626+K01641+K07513+K14085+K09699+K01968
Zeatin biosynthesis	182	Ko00908	Unigene10613_PDX;Unigene11396_PDX;Unigene11876_PDX;Unigene12454_PDX;Unigene12769_PDX;Unigene13846_PDX;Unigene14252_PDX;Unigene14336_PDX;Unigene14568_PDX;Unigene15040_PDX;Unigene15328_PDX;Unigene15378_PDX;Unigene15421_PDX;Unigene15540_PDX;Unigene15836_PDX;Unigene1741_PDX;Unigene17546_PDX;Unigene18144_PDX;Unigene18467_PDX;Unigene18470_PDX;Unigene18997_PDX;Unigene1900_PDX;Unigene1932_PDX;Unigene1961…	K09540+K03217+K09647+K03070+K03109+K03107+K12947+K03100+K12275+K03105+K09648+K03118+K03108+K09490+K03106+K03110+K13431+K03116+K10956+K09481+K03104+K13280+K07342+K12946+K12948+K12272
Tyrosine metabolism	176	Ko00350	Unigene10351_PDX;Unigene10369_PDX;Unigene10602_PDX;Unigene11477_PDX;Unigene12386_PDX;Unigene12861_PDX;Unigene13271_PDX;Unigene13336_PDX;Unigene17185_PDX;Unigene1737_PDX;Unigene18740_PDX;Unigene18812_PDX;Unigene19317_PDX;Unigene19673_PDX;Unigene20073_PDX;Unigene20088_PDX;Unigene20448_PDX;Unigene20555_PDX;Unigene21030_PDX;Unigene21364_PDX;Unigene21507_PDX;Unigene21663_PDX;Unigene21946_PDX;Unigene22…	K01246+K10802+K02327+K01247+K03506+K10798+K02324+K03648+K04799+K02326+K10773+K04802+K03504+K02325+K10772+K02335+K10747+K03505+K10569+K03660+K03575+K02328+K10563+K10803+K03652+K10801+K03512+K01142+K10771+K02330
Mismatch repair	176	Ko03430	Unigene10298_PDX;Unigene10407_PDX;Unigene1071_PDX;Unigene11160_PDX;Unigene1159_PDX;Unigene11751_PDX;Unigene11782_PDX;Unigene12268_PDX;Unigene1247_PDX;Unigene13339_PDX;Unigene13405_PDX;Unigene13728_PDX;Unigene13859_PDX;Unigene14237_PDX;Unigene14540_PDX;Unigene15320_PDX;Unigene15985_PDX;Unigene17377_PDX;Unigene1765_PDX;Unigene17874_PDX;Unigene17936_PDX;Unigene1814_PDX;Unigene18281_PDX;Unigene18577_…	K13367+K00249+K00797+K01580+K05605+K00128+K00276+K00140+K01464+K01578+K01431+K00207+K14085+K01918
Valine, leucine and isoleucine degradation	172	Ko00280	Unigene104_PDX;Unigene1107_PDX;Unigene12818_PDX;Unigene12827_PDX;Unigene12830_PDX;Unigene13091_PDX;Unigene13892_PDX;Unigene13985_PDX;Unigene14066_PDX;Unigene15425_PDX;Unigene15777_PDX;Unigene15924_PDX;Unigene1621_PDX;Unigene18107_PDX;Unigene21239_PDX;Unigene22058_PDX;Unigene22145_PDX;Unigene23076_PDX;Unigene2311_PDX;Unigene2342_PDX;Unigene23788_PDX;Unigene23824_PDX;Unigene23906_PDX;Unigene24049_P…	K05280+K05279+K13496+K10757+K15787+K13083
Protein export	164	Ko03060	Unigene10144_PDX;Unigene11889_PDX;Unigene11902_PDX;Unigene12147_PDX;Unigene12158_PDX;Unigene12540_PDX;Unigene13067_PDX;Unigene15000_PDX;Unigene16090_PDX;Unigene17092_PDX;Unigene17319_PDX;Unigene18492_PDX;Unigene19095_PDX;Unigene19287_PDX;Unigene20336_PDX;Unigene20534_PDX;Unigene2074_PDX;Unigene20933_PDX;Unigene21263_PDX;Unigene21421_PDX;Unigene2150_PDX;Unigene21976_PDX;Unigene22440_PDX;Unigene231…	K01674+K01501+K01953+K00261+K00264+K03521+K01673+K03522+K00412+K00262+K00360+K01915+K00413+K00605+K00284+K00411+K01725+K01455+K00366
Base excision repair	160	Ko03410	Unigene10641_PDX;Unigene11109_PDX;Unigene11160_PDX;Unigene11282_PDX;Unigene11674_PDX;Unigene11761_PDX;Unigene1225_PDX;Unigene12703_PDX;Unigene12841_PDX;Unigene13859_PDX;Unigene13927_PDX;Unigene14826_PDX;Unigene15415_PDX;Unigene15416_PDX;Unigene15758_PDX;Unigene15858_PDX;Unigene16289_PDX;Unigene16380_PDX;Unigene17216_PDX;Unigene17936_PDX;Unigene1814_PDX;Unigene18666_PDX;Unigene18991_PDX;Unigene191…	K00654+K12309+K01190+K04718+K04712+K12349+K04715+K07407+K04713+K04710+K04711+K04708+K01634
beta-Alanine metabolism	157	Ko00410	Unigene10621_PDX;Unigene1107_PDX;Unigene12310_PDX;Unigene12378_PDX;Unigene12830_PDX;Unigene13091_PDX;Unigene13336_PDX;Unigene1369_PDX;Unigene139_PDX;Unigene14066_PDX;Unigene15924_PDX;Unigene1621_PDX;Unigene17185_PDX;Unigene17721_PDX;Unigene20125_PDX;Unigene21030_PDX;Unigene21049_PDX;Unigene21663_PDX;Unigene21928_PDX;Unigene22058_PDX;Unigene22145_PDX;Unigene23076_PDX;Unigene23359_PDX;Unigene2342_P…	K05285+K05290+K03434+K05283+K05288+K05289+K03861+K05284+K07541+K03857+K05310+K05292+K03860+K07542+K05291+K09658+K05286+K03859+K05293+K05287+K03858
Flavone and flavonol biosynthesis	154	Ko00944	Unigene10013_PDX;Unigene10073_PDX;Unigene10101_PDX;Unigene10243_PDX;Unigene10762_PDX;Unigene11396_PDX;Unigene11413_PDX;Unigene11876_PDX;Unigene12006_PDX;Unigene12769_PDX;Unigene13007_PDX;Unigene13628_PDX;Unigene13846_PDX;Unigene15071_PDX;Unigene15836_PDX;Unigene16266_PDX;Unigene16683_PDX;Unigene16692_PDX;Unigene1680_PDX;Unigene16884_PDX;Unigene17330_PDX;Unigene17546_PDX;Unigene18144_PDX;Unigene18…	K02695+K08901+K02635+K02717+K02115+K02639+K02704+K02696+K08903+K02689+K14332+K02716+K02111+K02699+K02109+K02636+K08902+K02712+K02703+K02721+K02641+K02113+K02698+K03689+K02723+K03542+K02108+K02692+K02640+K08905+K02693+K03541+K02637+K02110+K02710+K02724+K02701+K02691+K02705+K08906+K02690+K02114+K02714+K02634+K02112+K02707+K02706
Nitrogen metabolism	150	Ko00910	Unigene10834_PDX;Unigene10958_PDX;Unigene11315_PDX;Unigene11571_PDX;Unigene12529_PDX;Unigene13009_PDX;Unigene13121_PDX;Unigene14112_PDX;Unigene14318_PDX;Unigene14938_PDX;Unigene1545_PDX;Unigene18397_PDX;Unigene18444_PDX;Unigene18798_PDX;Unigene19071_PDX;Unigene1961_PDX;Unigene21902_PDX;Unigene21995_PDX;Unigene22441_PDX;Unigene22580_PDX;Unigene23029_PDX;Unigene23351_PDX;Unigene25503_PDX;Unigene255…	K09458+K00059+K01962+K10782+K02372+K11262+K00645+K00648+K00208+K02160+K01963+K10781+K01961+K03921
Sphingolipid metabolism	149	Ko00600	Unigene1014_PDX;Unigene10926_PDX;Unigene11206_PDX;Unigene11239_PDX;Unigene11870_PDX;Unigene12339_PDX;Unigene12456_PDX;Unigene12591_PDX;Unigene12643_PDX;Unigene12687_PDX;Unigene13514_PDX;Unigene1430_PDX;Unigene14400_PDX;Unigene14579_PDX;Unigene15537_PDX;Unigene1623_PDX;Unigene16516_PDX;Unigene1667_PDX;Unigene17308_PDX;Unigene17648_PDX;Unigene18069_PDX;Unigene19632_PDX;Unigene19654_PDX;Unigene20246…	K01501+K00128+K11868+K11817+K00164+K11816+K11820+K00626+K14085+K11818+K11821+K03781+K11813+K11812
Glycosylphosphatidylinositol(GPI)-anchor biosynthesis	149	Ko00563	Unigene10487_PDX;Unigene11062_PDX;Unigene12108_PDX;Unigene13055_PDX;Unigene13380_PDX;Unigene13554_PDX;Unigene13693_PDX;Unigene1490_PDX;Unigene14951_PDX;Unigene16320_PDX;Unigene16630_PDX;Unigene17000_PDX;Unigene18426_PDX;Unigene18501_PDX;Unigene18791_PDX;Unigene18866_PDX;Unigene20207_PDX;Unigene20216_PDX;Unigene20242_PDX;Unigene20508_PDX;Unigene20730_PDX;Unigene20760_PDX;Unigene21517_PDX;Unigene21…	K15398+K15402+K15400+K13407+K15406+K15404+K15399+K13356+K15403+K15401
Photosynthesis	148	Ko00195	Unigene13062_PDX;Unigene17470_PDX;Unigene18236_PDX;Unigene19881_PDX;Unigene20004_PDX;Unigene20504_PDX;Unigene20673_PDX;Unigene23233_PDX;Unigene24248_PDX;Unigene24509_PDX;Unigene24956_PDX;Unigene25071_PDX;Unigene25758_PDX;Unigene25950_PDX;Unigene27580_PDX;Unigene27687_PDX;Unigene28635_PDX;Unigene2871_PDX;Unigene29150_PDX;Unigene29858_PDX;Unigene30016_PDX;Unigene30123_PDX;Unigene30971_PDX;Unigene31…	K11423+K11422+K14157+K09188+K11420+K00128+K00306+K00164+K00658+K00626+K14085
Fatty acid biosynthesis	142	Ko00061	Unigene11684_PDX;Unigene11799_PDX;Unigene12047_PDX;Unigene13691_PDX;Unigene13950_PDX;Unigene14055_PDX;Unigene14275_PDX;Unigene15621_PDX;Unigene16435_PDX;Unigene16670_PDX;Unigene16848_PDX;Unigene17049_PDX;Unigene17488_PDX;Unigene17558_PDX;Unigene1772_PDX;Unigene17988_PDX;Unigene19552_PDX;Unigene20685_PDX;Unigene21562_PDX;Unigene22978_PDX;Unigene23218_PDX;Unigene23460_PDX;Unigene24064_PDX;Unigene24…	K00507+K10257+K00059+K10703+K10258+K10251+K00232+K10244+K01068+K01076+K10256+K10255+K07513+K03921
Tryptophan metabolism	142	Ko00380	Unigene10958_PDX;Unigene11315_PDX;Unigene13009_PDX;Unigene13091_PDX;Unigene13668_PDX;Unigene13676_PDX;Unigene14031_PDX;Unigene14436_PDX;Unigene14561_PDX;Unigene14570_PDX;Unigene1614_PDX;Unigene18074_PDX;Unigene19049_PDX;Unigene20022_PDX;Unigene20690_PDX;Unigene20742_PDX;Unigene21212_PDX;Unigene21376_PDX;Unigene21770_PDX;Unigene22058_PDX;Unigene23076_PDX;Unigene2342_PDX;Unigene24264_PDX;Unigene260…	K00640+K01738+K00860+K00387+K13811+K01760+K00392+K01082+K15422+K01739+K13034
Cutin, suberine and wax biosynthesis	137	Ko00073	Unigene11119_PDX;Unigene12267_PDX;Unigene13406_PDX;Unigene148_PDX;Unigene15551_PDX;Unigene15850_PDX;Unigene16053_PDX;Unigene18235_PDX;Unigene18522_PDX;Unigene19522_PDX;Unigene20537_PDX;Unigene20585_PDX;Unigene21423_PDX;Unigene21579_PDX;Unigene22116_PDX;Unigene22621_PDX;Unigene22672_PDX;Unigene23328_PDX;Unigene23750_PDX;Unigene23796_PDX;Unigene23836_PDX;Unigene24691_PDX;Unigene24812_PDX;Unigene249…	K14423+K01853+K07748+K14674+K00227+K05917+K14424+K01824+K00559+K09832+K09828+K01852+K08242+K00213+K00222+K08246
Lysine degradation	135	Ko00310	Unigene1093_PDX;Unigene12019_PDX;Unigene1220_PDX;Unigene13087_PDX;Unigene13091_PDX;Unigene13473_PDX;Unigene13536_PDX;Unigene13552_PDX;Unigene13695_PDX;Unigene13707_PDX;Unigene1614_PDX;Unigene16259_PDX;Unigene1839_PDX;Unigene19282_PDX;Unigene2001_PDX;Unigene20490_PDX;Unigene20742_PDX;Unigene20749_PDX;Unigene21246_PDX;Unigene21376_PDX;Unigene22058_PDX;Unigene2224_PDX;Unigene22710_PDX;Unigene22875_P…	K04392+K04371+K06268+K04368
Biosynthesis of unsaturated fatty acids	131	Ko01040	Unigene10219_PDX;Unigene10663_PDX;Unigene11799_PDX;Unigene12746_PDX;Unigene13701_PDX;Unigene14055_PDX;Unigene14275_PDX;Unigene14733_PDX;Unigene15558_PDX;Unigene16114_PDX;Unigene1772_PDX;Unigene18446_PDX;Unigene19415_PDX;Unigene19825_PDX;Unigene20003_PDX;Unigene21497_PDX;Unigene22075_PDX;Unigene23052_PDX;Unigene23155_PDX;Unigene23329_PDX;Unigene24426_PDX;Unigene24737_PDX;Unigene24947_PDX;Unigene25…	K08493+K08504+K08515+K08496+K08488+K08497+K08492+K08486+K08495+K08516+K08507+K08498+K08500+K08490+K08506+K08489+K08505+K08503+K08509
Sulfur metabolism	127	Ko00920	Unigene10194_PDX;Unigene10426_PDX;Unigene10930_PDX;Unigene11399_PDX;Unigene13254_PDX;Unigene13402_PDX;Unigene13961_PDX;Unigene14663_PDX;Unigene15134_PDX;Unigene15633_PDX;Unigene16992_PDX;Unigene17853_PDX;Unigene17974_PDX;Unigene18646_PDX;Unigene18936_PDX;Unigene19576_PDX;Unigene20086_PDX;Unigene20489_PDX;Unigene22942_PDX;Unigene23635_PDX;Unigene23802_PDX;Unigene24451_PDX;Unigene26028_PDX;Unigene2…	K09680+K06133+K01653+K00826+K01598+K00859+K02201+K01922+K01464+K01431+K00053+K01687+K00207+K00606+K01652+K01918
Steroid biosynthesis	121	Ko00100	Unigene10260_PDX;Unigene10909_PDX;Unigene1149_PDX;Unigene11648_PDX;Unigene12318_PDX;Unigene12973_PDX;Unigene13011_PDX;Unigene14138_PDX;Unigene16817_PDX;Unigene17110_PDX;Unigene1812_PDX;Unigene18471_PDX;Unigene18541_PDX;Unigene18552_PDX;Unigene19109_PDX;Unigene19909_PDX;Unigene2071_PDX;Unigene2208_PDX;Unigene2214_PDX;Unigene23580_PDX;Unigene24368_PDX;Unigene25636_PDX;Unigene25903_PDX;Unigene25913_…	K01904+K09834+K06125+K14760+K14759+K12502+K01661+K00815+K00591+K05928+K06127+K12501+K02548+K00457+K09833+K03183+K06126+K02552
Natural killer cell mediated cytotoxicity	119	Ko04650	Unigene10202_PDX;Unigene11144_PDX;Unigene1250_PDX;Unigene13455_PDX;Unigene13917_PDX;Unigene13919_PDX;Unigene13999_PDX;Unigene14154_PDX;Unigene14269_PDX;Unigene14842_PDX;Unigene16787_PDX;Unigene19044_PDX;Unigene19166_PDX;Unigene19806_PDX;Unigene20523_PDX;Unigene20900_PDX;Unigene21155_PDX;Unigene2132_PDX;Unigene21949_PDX;Unigene22097_PDX;Unigene23799_PDX;Unigene245_PDX;Unigene260_PDX;Unigene26568_P…	K15397+K10703+K10258+K01074+K10251+K10244+K10249+K01068+K07512
SNARE interactions in vesicular transport	118	Ko04130	Unigene1062_PDX;Unigene10651_PDX;Unigene1080_PDX;Unigene11441_PDX;Unigene1191_PDX;Unigene12289_PDX;Unigene132_PDX;Unigene14005_PDX;Unigene14127_PDX;Unigene14168_PDX;Unigene15557_PDX;Unigene16005_PDX;Unigene16006_PDX;Unigene16013_PDX;Unigene16492_PDX;Unigene17751_PDX;Unigene18425_PDX;Unigene19025_PDX;Unigene19211_PDX;Unigene1982_PDX;Unigene2129_PDX;Unigene2130_PDX;Unigene21775_PDX;Unigene21943_PDX…	K05282+K04125+K13070+K04124+K12929+K16083+K16085+K04123+K04121+K04122+K04120+K16084+K16086
Pantothenate and CoA biosynthesis	114	Ko00770	Unigene1039_PDX;Unigene10422_PDX;Unigene11388_PDX;Unigene1202_PDX;Unigene1238_PDX;Unigene13985_PDX;Unigene14544_PDX;Unigene15412_PDX;Unigene15893_PDX;Unigene16051_PDX;Unigene16330_PDX;Unigene18183_PDX;Unigene18425_PDX;Unigene18629_PDX;Unigene18896_PDX;Unigene20398_PDX;Unigene21910_PDX;Unigene22698_PDX;Unigene23248_PDX;Unigene23359_PDX;Unigene24350_PDX;Unigene25425_PDX;Unigene25846_PDX;Unigene2634…	K00599+K00013+K01590+K00128+K01663+K00765+K00817+K01814+K14085+K11755+K01693
Ubiquinone and other terpenoid-quinone biosynthesis	113	Ko00130	Unigene11779_PDX;Unigene12876_PDX;Unigene12894_PDX;Unigene13864_PDX;Unigene16506_PDX;Unigene16749_PDX;Unigene17409_PDX;Unigene17794_PDX;Unigene1801_PDX;Unigene18380_PDX;Unigene18463_PDX;Unigene19527_PDX;Unigene19673_PDX;Unigene20055_PDX;Unigene21909_PDX;Unigene23068_PDX;Unigene23215_PDX;Unigene23296_PDX;Unigene23373_PDX;Unigene23575_PDX;Unigene24233_PDX;Unigene24886_PDX;Unigene25041_PDX;Unigene25…	K00100+K00161+K01580+K01653+K01640+K00135+K00109+K00162+K00626+K01641+K01652+K00074
Fatty acid elongation	106	Ko00062	Unigene12455_PDX;Unigene12746_PDX;Unigene13338_PDX;Unigene14733_PDX;Unigene14757_PDX;Unigene14765_PDX;Unigene14771_PDX;Unigene14894_PDX;Unigene15558_PDX;Unigene15796_PDX;Unigene18446_PDX;Unigene1969_PDX;Unigene21080_PDX;Unigene21461_PDX;Unigene21497_PDX;Unigene21680_PDX;Unigene22482_PDX;Unigene23052_PDX;Unigene23155_PDX;Unigene23577_PDX;Unigene24426_PDX;Unigene24484_PDX;Unigene24737_PDX;Unigene26…	K07964+K12309+K12373+K10532+K01205
Diterpenoid biosynthesis	106	Ko00904	Unigene10029_PDX;Unigene10445_PDX;Unigene10518_PDX;Unigene12630_PDX;Unigene133_PDX;Unigene14601_PDX;Unigene15669_PDX;Unigene16015_PDX;Unigene16428_PDX;Unigene18070_PDX;Unigene1883_PDX;Unigene19469_PDX;Unigene20268_PDX;Unigene20881_PDX;Unigene21391_PDX;Unigene21550_PDX;Unigene23168_PDX;Unigene23451_PDX;Unigene23563_PDX;Unigene24342_PDX;Unigene24486_PDX;Unigene25342_PDX;Unigene29993_PDX;Unigene3179…	K00161+K01653+K00826+K01649+K00162+K01754+K01703+K00053+K01687+K01704+K01652+K00052
Histidine metabolism	94	Ko00340	Unigene10602_PDX;Unigene11867_PDX;Unigene12_PDX;Unigene13091_PDX;Unigene13811_PDX;Unigene13827_PDX;Unigene16986_PDX;Unigene17849_PDX;Unigene18812_PDX;Unigene22058_PDX;Unigene23076_PDX;Unigene2342_PDX;Unigene23809_PDX;Unigene24177_PDX;Unigene24946_PDX;Unigene27947_PDX;Unigene29747_PDX;Unigene29781_PDX;Unigene30139_PDX;Unigene30356_PDX;Unigene33528_PDX;Unigene335_PDX;Unigene33658_PDX;Unigene33662_P…	K01047+K00100+K15718+K00454+K14674
Butanoate metabolism	94	Ko00650	Unigene10441_PDX;Unigene11638_PDX;Unigene12378_PDX;Unigene1238_PDX;Unigene12818_PDX;Unigene12827_PDX;Unigene13271_PDX;Unigene14544_PDX;Unigene17150_PDX;Unigene18816_PDX;Unigene20398_PDX;Unigene20686_PDX;Unigene21039_PDX;Unigene2247_PDX;Unigene22818_PDX;Unigene22923_PDX;Unigene2311_PDX;Unigene24264_PDX;Unigene25284_PDX;Unigene26_PDX;Unigene27434_PDX;Unigene27558_PDX;Unigene2768_PDX;Unigene28942_PD…	K13811+K01874+K01760+K00549+K01008+K00384+K11717+K08247+K01739+K01761
Glycosaminoglycan degradation	93	Ko00531	Unigene10679_PDX;Unigene10926_PDX;Unigene11206_PDX;Unigene11239_PDX;Unigene12068_PDX;Unigene12687_PDX;Unigene13514_PDX;Unigene1430_PDX;Unigene15475_PDX;Unigene1549_PDX;Unigene15537_PDX;Unigene16516_PDX;Unigene18828_PDX;Unigene19632_PDX;Unigene19654_PDX;Unigene22118_PDX;Unigene22126_PDX;Unigene23239_PDX;Unigene23250_PDX;Unigene23585_PDX;Unigene24145_PDX;Unigene24529_PDX;Unigene24904_PDX;Unigene250…	K01934+K00600+K01938+K00601+K13998+K01433+K00604+K00602+K00605+K00297
Valine, leucine and isoleucine biosynthesis	92	Ko00290	Unigene11638_PDX;Unigene1238_PDX;Unigene13985_PDX;Unigene14544_PDX;Unigene1694_PDX;Unigene17150_PDX;Unigene18823_PDX;Unigene20398_PDX;Unigene22923_PDX;Unigene24014_PDX;Unigene24350_PDX;Unigene2726_PDX;Unigene27434_PDX;Unigene27558_PDX;Unigene2768_PDX;Unigene27831_PDX;Unigene27835_PDX;Unigene28903_PDX;Unigene30231_PDX;Unigene31582_PDX;Unigene3164_PDX;Unigene31877_PDX;Unigene32202_PDX;Unigene34300_…	K12637+K09589+K09587+K12639+K15639+K12640+K09590+K09588+K09591+K12638
Linoleic acid metabolism	89	Ko00591	Unigene10394_PDX;Unigene10441_PDX;Unigene10849_PDX;Unigene1116_PDX;Unigene11947_PDX;Unigene12973_PDX;Unigene13789_PDX;Unigene14222_PDX;Unigene15039_PDX;Unigene15797_PDX;Unigene17413_PDX;Unigene17621_PDX;Unigene17654_PDX;Unigene18816_PDX;Unigene19404_PDX;Unigene19845_PDX;Unigene20686_PDX;Unigene21039_PDX;Unigene21082_PDX;Unigene21872_PDX;Unigene22272_PDX;Unigene23_PDX;Unigene2440_PDX;Unigene25284_…	K13223+K13227+K13228+K13230+K13229
Selenocompound metabolism	86	Ko00450	Unigene13402_PDX;Unigene13813_PDX;Unigene13961_PDX;Unigene14208_PDX;Unigene15164_PDX;Unigene16901_PDX;Unigene16965_PDX;Unigene17531_PDX;Unigene19351_PDX;Unigene20086_PDX;Unigene22632_PDX;Unigene23133_PDX;Unigene25940_PDX;Unigene26815_PDX;Unigene27111_PDX;Unigene27846_PDX;Unigene28814_PDX;Unigene29135_PDX;Unigene31308_PDX;Unigene31990_PDX;Unigene329_PDX;Unigene33939_PDX;Unigene34927_PDX;Unigene377…	K15813+K15822+K14181+K15814+K00511+K00801+K14184+K15816+K15815+K14174+K15799+K15821+K15891
One carbon pool by folate	84	Ko00670	Unigene11138_PDX;Unigene11150_PDX;Unigene13073_PDX;Unigene13294_PDX;Unigene15496_PDX;Unigene16036_PDX;Unigene17222_PDX;Unigene1938_PDX;Unigene23147_PDX;Unigene23181_PDX;Unigene23670_PDX;Unigene24480_PDX;Unigene24813_PDX;Unigene249_PDX;Unigene27229_PDX;Unigene27761_PDX;Unigene28426_PDX;Unigene29462_PDX;Unigene29554_PDX;Unigene30066_PDX;Unigene31433_PDX;Unigene34104_PDX;Unigene34169_PDX;Unigene3626…	K00276+K00817+K00815+K15849+K08081+K14454+K00811+K14455
Brassinosteroid biosynthesis	82	Ko00905	Unigene10025_PDX;Unigene14045_PDX;Unigene14409_PDX;Unigene16049_PDX;Unigene18060_PDX;Unigene18531_PDX;Unigene19087_PDX;Unigene20589_PDX;Unigene20803_PDX;Unigene21628_PDX;Unigene21811_PDX;Unigene21934_PDX;Unigene22200_PDX;Unigene27164_PDX;Unigene34449_PDX;Unigene35734_PDX;Unigene36522_PDX;Unigene38071_PDX;Unigene41161_PDX;Unigene42581_PDX;Unigene4489_PDX;Unigene46771_PDX;Unigene46775_PDX;Unigene46…	K00422+K00276+K01592+K00815+K15849+K14454+K00811+K14455
Benzoxazinoid biosynthesis	82	Ko00402	Unigene10101_PDX;Unigene11413_PDX;Unigene14252_PDX;Unigene14286_PDX;Unigene14568_PDX;Unigene1585_PDX;Unigene17411_PDX;Unigene18467_PDX;Unigene18772_PDX;Unigene18997_PDX;Unigene20366_PDX;Unigene20795_PDX;Unigene22159_PDX;Unigene22368_PDX;Unigene22624_PDX;Unigene23045_PDX;Unigene23581_PDX;Unigene23762_PDX;Unigene23840_PDX;Unigene24486_PDX;Unigene25002_PDX;Unigene25096_PDX;Unigene25178_PDX;Unigene25…	K00133+K00928+K12524+K01778+K01714+K01586+K00215+K10206+K14085
Sesquiterpenoid and triterpenoid biosynthesis	81	Ko00909	Unigene10636_PDX;Unigene12138_PDX;Unigene13388_PDX;Unigene133_PDX;Unigene13628_PDX;Unigene14430_PDX;Unigene14960_PDX;Unigene16240_PDX;Unigene18070_PDX;Unigene19786_PDX;Unigene20153_PDX;Unigene20268_PDX;Unigene23206_PDX;Unigene23394_PDX;Unigene24338_PDX;Unigene27830_PDX;Unigene31614_PDX;Unigene31616_PDX;Unigene3224_PDX;Unigene3568_PDX;Unigene35727_PDX;Unigene36261_PDX;Unigene36826_PDX;Unigene39026…	K03094+K08960+K03347+K02295+K03868
Tropane, piperidine and pyridine alkaloid biosynthesis	77	Ko00960	Unigene13336_PDX;Unigene17185_PDX;Unigene18812_PDX;Unigene19673_PDX;Unigene20448_PDX;Unigene20808_PDX;Unigene21030_PDX;Unigene21364_PDX;Unigene21507_PDX;Unigene21663_PDX;Unigene21969_PDX;Unigene23504_PDX;Unigene24204_PDX;Unigene24434_PDX;Unigene24452_PDX;Unigene24863_PDX;Unigene24889_PDX;Unigene27156_PDX;Unigene3112_PDX;Unigene33261_PDX;Unigene335_PDX;Unigene34587_PDX;Unigene35253_PDX;Unigene3859…	K12309+K12373
Isoquinoline alkaloid biosynthesis	75	Ko00950	Unigene10369_PDX;Unigene12861_PDX;Unigene13336_PDX;Unigene17185_PDX;Unigene18740_PDX;Unigene19673_PDX;Unigene20448_PDX;Unigene20555_PDX;Unigene21030_PDX;Unigene21364_PDX;Unigene21507_PDX;Unigene21663_PDX;Unigene21946_PDX;Unigene23504_PDX;Unigene24434_PDX;Unigene24452_PDX;Unigene25088_PDX;Unigene2630_PDX;Unigene31524_PDX;Unigene31823_PDX;Unigene33261_PDX;Unigene34587_PDX;Unigene40310_PDX;Unigene41…	K13258+K13263+K13261+K13267+K13257
Lysine biosynthesis	75	Ko00300	Unigene12118_PDX;Unigene12680_PDX;Unigene15055_PDX;Unigene1517_PDX;Unigene1719_PDX;Unigene18200_PDX;Unigene18674_PDX;Unigene1876_PDX;Unigene18951_PDX;Unigene2006_PDX;Unigene20610_PDX;Unigene23342_PDX;Unigene23378_PDX;Unigene25727_PDX;Unigene27479_PDX;Unigene29267_PDX;Unigene29297_PDX;Unigene3027_PDX;Unigene31110_PDX;Unigene31931_PDX;Unigene35520_PDX;Unigene35774_PDX;Unigene36086_PDX;Unigene37249_…	K01495+K01113+K13941+K01930+K01307+K13950+K13998+K03635+K03639+K01633
Circadian rhythm - mammal	72	Ko04710	Unigene10413_PDX;Unigene11991_PDX;Unigene12459_PDX;Unigene12831_PDX;Unigene14516_PDX;Unigene15030_PDX;Unigene17727_PDX;Unigene18935_PDX;Unigene204_PDX;Unigene22394_PDX;Unigene2755_PDX;Unigene30147_PDX;Unigene33364_PDX;Unigene33388_PDX;Unigene34388_PDX;Unigene34438_PDX;Unigene34487_PDX;Unigene34858_PDX;Unigene35139_PDX;Unigene38826_PDX;Unigene40276_PDX;Unigene41639_PDX;Unigene41841_PDX;Unigene4255…	K01733+K13248+K05275+K06215+K08681+K00831+K00868
Glycosphingolipid biosynthesis - ganglio series	60	Ko00604	Unigene10926_PDX;Unigene11206_PDX;Unigene11239_PDX;Unigene12687_PDX;Unigene13514_PDX;Unigene1430_PDX;Unigene1549_PDX;Unigene15537_PDX;Unigene16516_PDX;Unigene19632_PDX;Unigene19654_PDX;Unigene23239_PDX;Unigene23250_PDX;Unigene24145_PDX;Unigene24529_PDX;Unigene25050_PDX;Unigene25285_PDX;Unigene27852_PDX;Unigene28209_PDX;Unigene3936_PDX;Unigene40328_PDX;Unigene42299_PDX;Unigene42875_PDX;Unigene4431…	K00566+K11996+K01011+K03635+K03639+K04487+K14168+K14169+K12161
Isoflavonoid biosynthesis	59	Ko00943	Unigene12301_PDX;Unigene12370_PDX;Unigene13628_PDX;Unigene13772_PDX;Unigene14547_PDX;Unigene15669_PDX;Unigene15881_PDX;Unigene16692_PDX;Unigene17743_PDX;Unigene1973_PDX;Unigene21894_PDX;Unigene23457_PDX;Unigene26306_PDX;Unigene32200_PDX;Unigene32281_PDX;Unigene34203_PDX;Unigene3463_PDX;Unigene3650_PDX;Unigene38745_PDX;Unigene42940_PDX;Unigene44162_PDX;Unigene4501_PDX;Unigene4529_PDX;Unigene49089_…	K01047+K14674+K01254+K00079+K00432+K00681+K05309
Folate biosynthesis	58	Ko00790	Unigene10121_PDX;Unigene10164_PDX;Unigene1060_PDX;Unigene11079_PDX;Unigene12390_PDX;Unigene13686_PDX;Unigene13890_PDX;Unigene1823_PDX;Unigene18528_PDX;Unigene18672_PDX;Unigene18922_PDX;Unigene1938_PDX;Unigene19792_PDX;Unigene20621_PDX;Unigene22095_PDX;Unigene22101_PDX;Unigene23401_PDX;Unigene23771_PDX;Unigene23776_PDX;Unigene25336_PDX;Unigene27404_PDX;Unigene28460_PDX;Unigene29752_PDX;Unigene3057…	K00793+K11752+K00861+K01078+K14652+K00953+K00794
Vitamin B6 metabolism	52	Ko00750	Unigene13080_PDX;Unigene13692_PDX;Unigene14038_PDX;Unigene14092_PDX;Unigene15267_PDX;Unigene16043_PDX;Unigene19705_PDX;Unigene25189_PDX;Unigene33691_PDX;Unigene34290_PDX;Unigene35358_PDX;Unigene35433_PDX;Unigene36526_PDX;Unigene38177_PDX;Unigene4104_PDX;Unigene42630_PDX;Unigene43017_PDX;Unigene44095_PDX;Unigene48526_PDX;Unigene48813_PDX;Unigene50712_PDX;Unigene52111_PDX;Unigene55011_PDX;Unigene55…	K09667+K03691+K13667
Sulfur relay system	50	Ko04122	Unigene10843_PDX;Unigene1293_PDX;Unigene1681_PDX;Unigene19792_PDX;Unigene22101_PDX;Unigene23771_PDX;Unigene24211_PDX;Unigene26172_PDX;Unigene26226_PDX;Unigene29184_PDX;Unigene29217_PDX;Unigene33290_PDX;Unigene33499_PDX;Unigene34149_PDX;Unigene34150_PDX;Unigene35326_PDX;Unigene38562_PDX;Unigene38564_PDX;Unigene39235_PDX;Unigene47227_PDX;Unigene49529_PDX;Unigene55529_PDX;Unigene55708_PDX;Unigene558…	K00858+K00763+K03517+K03787+K03426+K00278+K01950+K06210+K00767
Arachidonic acid metabolism	50	Ko00590	Unigene10394_PDX;Unigene12973_PDX;Unigene15626_PDX;Unigene15871_PDX;Unigene1916_PDX;Unigene19409_PDX;Unigene19565_PDX;Unigene22272_PDX;Unigene25284_PDX;Unigene2577_PDX;Unigene27484_PDX;Unigene31236_PDX;Unigene32380_PDX;Unigene40731_PDX;Unigene42293_PDX;Unigene44356_PDX;Unigene4468_PDX;Unigene47413_PDX;Unigene53252_PDX;Unigene54675_PDX;Unigene5642_PDX;Unigene56952_PDX;Unigene57694_PDX;Unigene62753…	K15095+K15086+K12467+K07385
Riboflavin metabolism	49	Ko00740	Unigene12595_PDX;Unigene13658_PDX;Unigene14001_PDX;Unigene19390_PDX;Unigene19867_PDX;Unigene2021_PDX;Unigene24092_PDX;Unigene24380_PDX;Unigene24620_PDX;Unigene28816_PDX;Unigene32957_PDX;Unigene34478_PDX;Unigene3610_PDX;Unigene3916_PDX;Unigene42645_PDX;Unigene4274_PDX;Unigene4381_PDX;Unigene44833_PDX;Unigene5072_PDX;Unigene50_PDX;Unigene533_PDX;Unigene59180_PDX;Unigene59219_PDX;Unigene63644_PDX;Un…	K10712+K01580+K00681
Other types of O-glycan biosynthesis	48	Ko00514	Unigene10367_PDX;Unigene10949_PDX;Unigene11330_PDX;Unigene1258_PDX;Unigene16388_PDX;Unigene1939_PDX;Unigene21465_PDX;Unigene24396_PDX;Unigene24465_PDX;Unigene2554_PDX;Unigene25675_PDX;Unigene28628_PDX;Unigene32605_PDX;Unigene3632_PDX;Unigene41592_PDX;Unigene42264_PDX;Unigene42746_PDX;Unigene43032_PDX;Unigene44232_PDX;Unigene50523_PDX;Unigene50557_PDX;Unigene53074_PDX;Unigene54267_PDX;Unigene54954…	K10866+K04799+K10865+K10885+K10777+K10886+K03512+K10884
Nicotinate and nicotinamide metabolism	46	Ko00760	Unigene10551_PDX;Unigene10876_PDX;Unigene10884_PDX;Unigene15751_PDX;Unigene19093_PDX;Unigene1951_PDX;Unigene20907_PDX;Unigene21405_PDX;Unigene21426_PDX;Unigene21596_PDX;Unigene22296_PDX;Unigene22355_PDX;Unigene25052_PDX;Unigene32145_PDX;Unigene34661_PDX;Unigene37553_PDX;Unigene40632_PDX;Unigene42103_PDX;Unigene4229_PDX;Unigene46107_PDX;Unigene46862_PDX;Unigene51283_PDX;Unigene548_PDX;Unigene55203…	K14153+K00878+K11717+K06928+K03707+K03147+K04487+K00949
Monoterpenoid biosynthesis	43	Ko00902	Unigene10130_PDX;Unigene12368_PDX;Unigene15871_PDX;Unigene16350_PDX;Unigene17703_PDX;Unigene18550_PDX;Unigene19311_PDX;Unigene21151_PDX;Unigene21550_PDX;Unigene24739_PDX;Unigene25069_PDX;Unigene25981_PDX;Unigene28622_PDX;Unigene29822_PDX;Unigene31130_PDX;Unigene34269_PDX;Unigene34270_PDX;Unigene40640_PDX;Unigene5255_PDX;Unigene58972_PDX;Unigene63331_PDX;Unigene65469_PDX;Unigene68356_PDX;Unigene69…	K08912+K08908+K08914+K08913+K08917+K08907+K08916+K08909+K08911+K08910+K08915+K14172
Taurine and hypotaurine metabolism	42	Ko00430	Unigene10030_PDX;Unigene12378_PDX;Unigene14414_PDX;Unigene19565_PDX;Unigene2564_PDX;Unigene28303_PDX;Unigene29364_PDX;Unigene32380_PDX;Unigene34058_PDX;Unigene3588_PDX;Unigene36154_PDX;Unigene36649_PDX;Unigene39375_PDX;Unigene40072_PDX;Unigene42293_PDX;Unigene44470_PDX;Unigene49009_PDX;Unigene54675_PDX;Unigene55603_PDX;Unigene57694_PDX;Unigene59825_PDX;Unigene62089_PDX;Unigene68285_PDX;Unigene694…	K12373+K07407+K01988
Non-homologous end-joining	37	Ko03450	Unigene12071_PDX;Unigene13115_PDX;Unigene13927_PDX;Unigene14834_PDX;Unigene18801_PDX;Unigene19295_PDX;Unigene19434_PDX;Unigene22785_PDX;Unigene24784_PDX;Unigene3361_PDX;Unigene38225_PDX;Unigene41384_PDX;Unigene41710_PDX;Unigene48190_PDX;Unigene51188_PDX;Unigene51292_PDX;Unigene51683_PDX;Unigene57092_PDX;Unigene5947_PDX;Unigene61157_PDX;Unigene6134_PDX;Unigene6296_PDX;Unigene66293_PDX;Unigene66906…	K01653+K01703+K01704+K01652
Thiamine metabolism	33	Ko00730	Unigene1405_PDX;Unigene18557_PDX;Unigene20637_PDX;Unigene22632_PDX;Unigene22768_PDX;Unigene23400_PDX;Unigene24749_PDX;Unigene28345_PDX;Unigene32033_PDX;Unigene32321_PDX;Unigene32990_PDX;Unigene35326_PDX;Unigene41578_PDX;Unigene49622_PDX;Unigene50672_PDX;Unigene52991_PDX;Unigene55895_PDX;Unigene62171_PDX;Unigene74198_PDX;Unigene75998_PDX;Unigene76504_PDX;Unigene76536_PDX;Unigene77035_PDX;Unigene77…	K08233+K01757
Photosynthesis - antenna proteins	30	Ko00196	Unigene23614_PDX;Unigene236_PDX;Unigene25118_PDX;Unigene26685_PDX;Unigene26752_PDX;Unigene27123_PDX;Unigene28151_PDX;Unigene29677_PDX;Unigene30377_PDX;Unigene31359_PDX;Unigene36372_PDX;Unigene36440_PDX;Unigene4254_PDX;Unigene48854_PDX;Unigene57506_PDX;Unigene61754_PDX;Unigene62653_PDX;Unigene62920_PDX;Unigene69220_PDX;Unigene71638_PDX;Unigene74634_PDX;Unigene76261_PDX;Unigene83402_PDX;Unigene8649…	K12930+K12338
Glycosphingolipid biosynthesis - globo series	29	Ko00603	Unigene1549_PDX;Unigene1623_PDX;Unigene23239_PDX;Unigene23651_PDX;Unigene24959_PDX;Unigene25345_PDX;Unigene25573_PDX;Unigene31724_PDX;Unigene35098_PDX;Unigene36663_PDX;Unigene3936_PDX;Unigene4543_PDX;Unigene48559_PDX;Unigene57086_PDX;Unigene63381_PDX;Unigene66655_PDX;Unigene71373_PDX;Unigene74910_PDX;Unigene78515_PDX;Unigene80633_PDX;Unigene85800_PDX;Unigene86030_PDX;Unigene87160_PDX;Unigene89092…	K03644+K03801
C5-Branched dibasic acid metabolism	27	Ko00660	Unigene1238_PDX;Unigene14544_PDX;Unigene20398_PDX;Unigene2726_PDX;Unigene2768_PDX;Unigene34806_PDX;Unigene37742_PDX;Unigene41185_PDX;Unigene41836_PDX;Unigene41880_PDX;Unigene42373_PDX;Unigene47149_PDX;Unigene50148_PDX;Unigene52701_PDX;Unigene68173_PDX;Unigene68231_PDX;Unigene69365_PDX;Unigene77973_PDX;Unigene78405_PDX;Unigene80409_PDX;Unigene81111_PDX;Unigene81272_PDX;Unigene89696_PDX;Unigene9138…	K01640+K00626+K01641
Indole alkaloid biosynthesis	27	Ko00901	Unigene10228_PDX;Unigene10424_PDX;Unigene12250_PDX;Unigene12584_PDX;Unigene16850_PDX;Unigene17056_PDX;Unigene17180_PDX;Unigene24403_PDX;Unigene413_PDX;Unigene44687_PDX;Unigene54024_PDX;Unigene63391_PDX;Unigene6678_PDX;Unigene70203_PDX;Unigene81577_PDX;Unigene83561_PDX;Unigene83638_PDX;Unigene85489_PDX;Unigene9104_PDX;Unigene93254_PDX;Unigene93652_PDX;Unigene93893_PDX;Unigene94655_PDX;Unigene94897…	K00826+K11820+K11818+K11821+K12153+K11813+K11812
Anthocyanin biosynthesis	25	Ko00942	Unigene11413_PDX;Unigene18339_PDX;Unigene21428_PDX;Unigene28502_PDX;Unigene28503_PDX;Unigene30595_PDX;Unigene35911_PDX;Unigene39346_PDX;Unigene39675_PDX;Unigene40780_PDX;Unigene4635_PDX;Unigene47516_PDX;Unigene59221_PDX;Unigene70757_PDX;Unigene72208_PDX;Unigene72236_PDX;Unigene7688_PDX;Unigene78211_PDX;Unigene80641_PDX;Unigene81328_PDX;Unigene84278_PDX;Unigene84750_PDX;Unigene9045_PDX;Unigene9540…	K00365+K00106
Lipoic acid metabolism	24	Ko00785	Unigene19398_PDX;Unigene19411_PDX;Unigene24100_PDX;Unigene3221_PDX;Unigene33407_PDX;Unigene35192_PDX;Unigene41677_PDX;Unigene4535_PDX;Unigene4536_PDX;Unigene48056_PDX;Unigene52971_PDX;Unigene55596_PDX;Unigene58981_PDX;Unigene59560_PDX;Unigene64421_PDX;Unigene65829_PDX;Unigene71461_PDX;Unigene78566_PDX;Unigene80724_PDX;Unigene83101_PDX;Unigene90757_PDX;Unigene91977_PDX;Unigene9640_PDX;Unigene9829_…	K00833+K01012+K00652
Synthesis and degradation of ketone bodies	24	Ko00072	Unigene12818_PDX;Unigene12827_PDX;Unigene2311_PDX;Unigene24264_PDX;Unigene26_PDX;Unigene29372_PDX;Unigene29384_PDX;Unigene31842_PDX;Unigene34253_PDX;Unigene3761_PDX;Unigene45586_PDX;Unigene45660_PDX;Unigene54110_PDX;Unigene64696_PDX;Unigene69014_PDX;Unigene69521_PDX;Unigene74325_PDX;Unigene75952_PDX;Unigene77278_PDX;Unigene79112_PDX;Unigene83329_PDX;Unigene87307_PDX;Unigene91547_PDX;Unigene933_PDX	K15777
Glucosinolate biosynthesis	23	Ko00966	Unigene13985_PDX;Unigene21212_PDX;Unigene24350_PDX;Unigene37008_PDX;Unigene41386_PDX;Unigene4649_PDX;Unigene4846_PDX;Unigene55139_PDX;Unigene56859_PDX;Unigene61579_PDX;Unigene72634_PDX;Unigene72781_PDX;Unigene7320_PDX;Unigene79700_PDX;Unigene83871_PDX;Unigene84616_PDX;Unigene85701_PDX;Unigene87535_PDX;Unigene87543_PDX;Unigene91094_PDX;Unigene94253_PDX;Unigene94752_PDX;Unigene95294_PDX
Caffeine metabolism	15	Ko00232	Unigene16488_PDX;Unigene22425_PDX;Unigene2423_PDX;Unigene27624_PDX;Unigene27627_PDX;Unigene28772_PDX;Unigene34977_PDX;Unigene36774_PDX;Unigene45290_PDX;Unigene46571_PDX;Unigene64036_PDX;Unigene70932_PDX;Unigene71072_PDX;Unigene91867_PDX;Unigene92077_PDX
Biotin metabolism	5	Ko00780	Unigene17292_PDX;Unigene79119_PDX;Unigene94334_PDX;Unigene95620_PDX;Unigene95694_PDX
Betalain biosynthesis	3	Ko00965	Unigene54252_PDX;Unigene91282_PDX;Unigene94576_PDX
