# Supplementary material for: Transcriptome sequencing and analysis of major genes involved in calcium signaling pathways in pear plants (Pyrus calleryana Decne.)
Source: BMC Genomics. 2015 Sep 30;16:738. doi: 10.1186/s12864-015-1887-4 (PMC4590731; doi:10.1186/s12864-015-1887-4)
Supplement: Additional file 5: — Candidate genes involved in MYB transcript factors. (XLS 286 kb) [file 12864_2015_1887_MOESM5_ESM.xls]

## Sheet: Sheet1
Additional file 5 Candidate genes involved in MYB transcript factors.
	geneID	geneLength	Nr-ID	Nr-Score	Nr-Evalue	Nr-annotation	Nt-ID	Nt-Score	Nt-Evalue	Nt-annotation	Swissprot-ID	Swissprot-Score	Swissprot-Evalue	Swissprot-annotation	COG-Protein-or-Domain	COG-Score	COG-Evalue	COG-ID	COG-Function-Description	KO_id	KEGG-Evalue	KEGG-Score	KEGG-Gene	ko_definition	GO-BiologicalProcess	GO-MolecularFunction	Go-CellularComponent
1	Unigene126_PDX	428	gi|302398947|gb|ADL36768.1|	134.8	2e-30	MYB domain class transcription factor [Malus x domestica]	gi|302398946|gb|HM122629.1|	2159	0	Malus x domestica MYB domain class transcription factor (MYB40) mRNA, complete cds	sp|Q8LPH6|MYB86_ARATH	261	6e-70	Transcription factor MYB86 OS=Arabidopsis thaliana GN=MYB86 PE=2 SV=1	ECU11g1690	126	7e-29	COG5147	Myb superfamily proteins, including transcription factors and mRNA splicing factors	K09422	3e-96	336	vvi:100240910	myb proto-oncogene protein, plant	-	-	-
2	Unigene129_PDX	332	gi|462397933|gb|EMJ03601.1|	501.9	7e-141	hypothetical protein PRUPE_ppa009512mg [Prunus persica]	gi|470117093|ref|XM_004294651.1|	521	1e-145	PREDICTED: Fragaria vesca subsp. vesca uncharacterized LOC101310677 (LOC101310677), mRNA	sp|Q8GUN5|PHL1_ARATH	176	3e-44	Protein PHR1-LIKE 1 OS=Arabidopsis thaliana GN=PHL1 PE=1 SV=1	--	--	--	--	--	K14491	2e-11	68.6	aly:ARALYDRAFT_894522	two-component response regulator ARR-B family	-	GO:0005488//binding	-
3	Unigene432_PDX	727	gi|462421864|gb|EMJ26127.1|	211.5	1e-53	hypothetical protein PRUPE_ppa021685mg [Prunus persica]	gi|470111385|ref|XM_004291881.1|	109	4e-21	PREDICTED: Fragaria vesca subsp. vesca probable transcription factor KAN4-like (LOC101314537), mRNA	sp|Q9FJV5|KAN4_ARATH	104	6e-23	Probable transcription factor KAN4 OS=Arabidopsis thaliana GN=KAN4 PE=1 SV=1	--	--	--	--	--	--	--	--	--	--	GO:0048481//ovule development	GO:0003677//DNA binding	GO:0044464//cell part
4	Unigene766_PDX	682	gi|327412657|emb|CCA29117.1|	114.8	9e-25	putative MYB transcription factor [Rosa hybrid cultivar]	gi|470106865|ref|XM_004289729.1|	145	6e-32	PREDICTED: Fragaria vesca subsp. vesca telomere repeat-binding factor 1-like (LOC101308235), mRNA	sp|Q8VWK4|TRB1_ARATH	96.7	9e-21	Telomere repeat-binding factor 1 OS=Arabidopsis thaliana GN=TRB1 PE=1 SV=1	--	--	--	--	--	K09422	1e-23	107	rcu:RCOM_0835000	myb proto-oncogene protein, plant	GO:0010413//glucuronoxylan metabolic process;GO:0000911//cytokinesis by cell plate formation;GO:0009753//response to jasmonic acid stimulus;GO:0009739//response to gibberellin stimulus;GO:0009651//response to salt stress;GO:0009751//response to salicylic acid stimulus;GO:0009733//response to auxin stimulus;GO:0009737//response to abscisic acid stimulus;GO:0045492//xylan biosynthetic process;GO:00…	GO:0003691//double-stranded telomeric DNA binding;GO:0003700//sequence-specific DNA binding transcription factor activity;GO:0042803//protein homodimerization activity;GO:0003682//chromatin binding	GO:0000786//nucleosome;GO:0005634//nucleus
5	Unigene893_PDX	310	gi|71041112|gb|AAZ20444.1|	235	2e-61	MYBR5 [Malus x domestica]	gi|71041111|gb|DQ074476.1|	615	1e-173	Malus x domestica MYBR5 mRNA, complete cds	sp|Q6R0H0|ASG4_ARATH	55.5	7e-09	Transcription factor ASG4 OS=Arabidopsis thaliana GN=ASG4 PE=2 SV=1	--	--	--	--	--	--	--	--	--	--	GO:1901700;GO:0009725//response to hormone stimulus	-	-
6	Unigene1022_PDX	352	gi|462417484|gb|EMJ22221.1|	117.5	3e-25	hypothetical protein PRUPE_ppa010478m2g [Prunus persica]	gi|470143153|ref|XM_004307199.1|	208	8e-51	PREDICTED: Fragaria vesca subsp. vesca uncharacterized LOC101301818 (LOC101301818), mRNA	sp|Q9FPQ6|GP1_CHLRE	64.3	1e-10	Vegetative cell wall protein gp1 OS=Chlamydomonas reinhardtii GN=GP1 PE=2 SV=1	--	--	--	--	--	K01115	3e-08	57.4	vcn:VOLCADRAFT_99471	phospholipase D [EC:3.1.4.4]	-	GO:0003682//chromatin binding	-
7	Unigene1230_PDX	994	gi|302398975|gb|ADL36782.1|	65.5	3e-10	MYBR domain class transcription factor [Malus x domestica]	gi|302398974|gb|HM122643.1|	295	1e-77	Malus x domestica MYBR domain class transcription factor (MYBR18) mRNA, complete cds	--	--	--	--	--	--	--	--	--	--	--	--	--	--	-	-	-
8	Unigene1526_PDX	387	gi|462424126|gb|EMJ28389.1|	219.6	4e-56	hypothetical protein PRUPE_ppa019554mg [Prunus persica]	gi|470109448|ref|XR_184012.1|	111	1e-21	PREDICTED: Fragaria vesca subsp. vesca transcription factor RAX1-like (LOC101300019), misc_RNA	sp|Q9FG68|RAX1_ARATH	73.2	2e-13	Transcription factor RAX1 OS=Arabidopsis thaliana GN=RAX1 PE=2 SV=1	ECU11g1690	52.8	6e-07	COG5147	Myb superfamily proteins, including transcription factors and mRNA splicing factors	K09422	6e-25	112	pop:POPTR_561710	myb proto-oncogene protein, plant	-	-	-
9	Unigene1615_PDX	542	gi|462420807|gb|EMJ25070.1|	350.9	7e-96	hypothetical protein PRUPE_ppa010846mg [Prunus persica]	gi|470122659|ref|XM_004297310.1|	428	1e-117	PREDICTED: Fragaria vesca subsp. vesca transcription repressor MYB4-like (LOC101296561), mRNA	sp|Q9S9K9|MYB3_ARATH	234	3e-62	Transcription factor MYB3 OS=Arabidopsis thaliana GN=MYB3 PE=1 SV=1	ECU11g1690	101	9e-22	COG5147	Myb superfamily proteins, including transcription factors and mRNA splicing factors	K09422	3e-76	282	pop:POPTR_566512	myb proto-oncogene protein, plant	-	GO:0003677//DNA binding;GO:0003682//chromatin binding	-
10	Unigene1835_PDX	465	gi|462395133|gb|EMJ00932.1|	389.8	1e-107	hypothetical protein PRUPE_ppa002636mg [Prunus persica]	gi|470107597|ref|XM_004290083.1|	573	1e-161	PREDICTED: Fragaria vesca subsp. vesca dnaJ homolog subfamily C member 2-like, transcript variant 3 (LOC101295767), mRNA	sp|Q9FL54|DNAJ6_ARATH	55.8	2e-08	Chaperone protein dnaJ 6 OS=Arabidopsis thaliana GN=ATJ6 PE=1 SV=1	SPBC1778.01c	155	6e-38	COG5269	Ribosome-associated chaperone zuotin	K09522	2e-102	369	gmx:100806665	DnaJ homolog subfamily C member 2	-	GO:0003677//DNA binding;GO:0003682//chromatin binding	GO:0005634//nucleus
11	Unigene2045_PDX	735	gi|462417087|gb|EMJ21824.1|	105.9	2e-83	hypothetical protein PRUPE_ppa002218mg [Prunus persica]	gi|470145467|ref|XM_004308312.1|	170	1e-39	PREDICTED: Fragaria vesca subsp. vesca AT-rich interactive domain-containing protein 1-like (LOC101312779), mRNA	sp|Q84JT7|ARID1_ARATH	118	7e-37	AT-rich interactive domain-containing protein 1 OS=Arabidopsis thaliana GN=ARID1 PE=2 SV=1	--	--	--	--	--	--	--	--	--	--	-	-	-
12	Unigene2204_PDX	1310	gi|302398983|gb|ADL36786.1|	253.1	1e-66	MYBR domain class transcription factor [Malus x domestica]	gi|302398982|gb|HM122647.1|	620	1e-175	Malus x domestica MYBR domain class transcription factor (MYBR4) mRNA, complete cds	sp|Q6R0H0|ASG4_ARATH	186	4e-48	Transcription factor ASG4 OS=Arabidopsis thaliana GN=ASG4 PE=2 SV=1	--	--	--	--	--	K12134	2e-27	119	aly:ARALYDRAFT_904154	circadian clock associated 1	GO:0046686//response to cadmium ion;GO:0009739//response to gibberellin stimulus;GO:0009737//response to abscisic acid stimulus;GO:0009651//response to salt stress;GO:0009733//response to auxin stimulus;GO:0009751//response to salicylic acid stimulus;GO:0009753//response to jasmonic acid stimulus;GO:0009723//response to ethylene stimulus	GO:0003677//DNA binding;GO:0003682//chromatin binding	-
13	Unigene2229_PDX	418	gi|302398945|gb|ADL36767.1|	302	1e-81	MYB domain class transcription factor [Malus x domestica]	gi|302398944|gb|HM122628.1|	815	0	Malus x domestica MYB domain class transcription factor (MYB36) mRNA, complete cds	--	--	--	--	--	--	--	--	--	K09422	9e-27	117	vvi:100245492	myb proto-oncogene protein, plant	-	-	-
14	Unigene2473_PDX	486	gi|462405640|gb|EMJ11104.1|	555.8	4e-157	hypothetical protein PRUPE_ppa004205mg [Prunus persica]	gi|470126699|ref|XM_004299273.1|	276	4e-71	PREDICTED: Fragaria vesca subsp. vesca uncharacterized LOC101293785 (LOC101293785), mRNA	sp|Q9LDD4|ARID2_ARATH	106	2e-23	AT-rich interactive domain-containing protein 2 OS=Arabidopsis thaliana GN=ARID2 PE=2 SV=1	--	--	--	--	--	--	--	--	--	--	-	-	-
15	Unigene2573_PDX	700	gi|302398959|gb|ADL36774.1|	70.1	4e-34	MYBR domain class transcription factor [Malus x domestica]	gi|71041109|gb|DQ074475.1|	385	1e-104	Malus x domestica MYBR2 mRNA, complete cds	sp|Q2V9B0|MY1R1_SOLTU	74.3	8e-24	Transcription factor MYB1R1 OS=Solanum tuberosum PE=2 SV=1	--	--	--	--	--	--	--	--	--	--	GO:0009753//response to jasmonic acid stimulus;GO:0009739//response to gibberellin stimulus;GO:0009651//response to salt stress;GO:0006355//regulation of transcription, DNA-dependent;GO:0009751//response to salicylic acid stimulus;GO:0009737//response to abscisic acid stimulus;GO:0009723//response to ethylene stimulus;GO:0046686//response to cadmium ion	GO:0008270//zinc ion binding;GO:0003677//DNA binding;GO:0003700//sequence-specific DNA binding transcription factor activity;GO:0003682//chromatin binding	GO:0005634//nucleus
16	Unigene2590_PDX	1099	gi|462419709|gb|EMJ23972.1|	131.7	1e-127	hypothetical protein PRUPE_ppa006561mg [Prunus persica]	gi|470122532|ref|XM_004297247.1|	337	2e-89	PREDICTED: Fragaria vesca subsp. vesca uncharacterized LOC101303116 (LOC101303116), mRNA	sp|Q8GUN5|PHL1_ARATH	80.9	9e-29	Protein PHR1-LIKE 1 OS=Arabidopsis thaliana GN=PHL1 PE=1 SV=1	--	--	--	--	--	K14491	5e-10	63.9	ppp:PHYPADRAFT_152341	two-component response regulator ARR-B family	GO:0006355//regulation of transcription, DNA-dependent;GO:0009736//cytokinin mediated signaling pathway	GO:0005488//binding	-
17	Unigene2594_PDX	806	gi|470122533|ref|XP_004297295.1|	255	8e-67	PREDICTED: uncharacterized protein LOC101303116 [Fragaria vesca subsp. vesca]	gi|470122532|ref|XM_004297247.1|	359	3e-96	PREDICTED: Fragaria vesca subsp. vesca uncharacterized LOC101303116 (LOC101303116), mRNA	sp|Q9SAK5|APL_ARATH	153	8e-38	Myb family transcription factor APL OS=Arabidopsis thaliana GN=APL PE=2 SV=2	--	--	--	--	--	K14491	2e-13	74.3	ppp:PHYPADRAFT_152341	two-component response regulator ARR-B family	-	GO:0003677//DNA binding;GO:0003682//chromatin binding	-
18	Unigene2708_PDX	503	gi|462416664|gb|EMJ21401.1|	883.6	0	hypothetical protein PRUPE_ppa003091mg [Prunus persica]	gi|470142062|ref|XM_004306690.1|	1090	0	PREDICTED: Fragaria vesca subsp. vesca C-terminal binding protein AN-like (LOC101310639), mRNA	sp|O23702|CTBP_ARATH	722	0	C-terminal binding protein AN OS=Arabidopsis thaliana GN=AN PE=1 SV=1	SMc01943	96.7	1e-19	COG1052	Lactate dehydrogenase and related dehydrogenases	K15919	3e-12	71.6	gmx:100779623	hydroxypyruvate reductase 2	GO:0008360//regulation of cell shape;GO:2000039//regulation of trichome morphogenesis;GO:0007155//cell adhesion;GO:0010482//regulation of epidermal cell division;GO:0051567//histone H3-K9 methylation;GO:0048444//floral organ morphogenesis;GO:0045010//actin nucleation;GO:0031129//inductive cell-cell signaling;GO:0051225//spindle assembly;GO:0006342//chromatin silencing;GO:0009965//leaf morphogenes…	GO:0048037//cofactor binding;GO:0000166//nucleotide binding;GO:0008465//glycerate dehydrogenase activity;GO:0042803//protein homodimerization activity	GO:0005802//trans-Golgi network;GO:0005829//cytosol
19	Unigene2842_PDX	463	gi|462411956|gb|EMJ17005.1|	144.4	5e-34	hypothetical protein PRUPE_ppa009966mg [Prunus persica]	gi|470106460|ref|XM_004289542.1|	238	3e-60	PREDICTED: Fragaria vesca subsp. vesca protein ODORANT1-like (LOC101309883), mRNA	sp|Q50EX6|ODO1_PETHY	119	4e-28	Protein ODORANT1 OS=Petunia hybrida GN=ODO1 PE=2 SV=1	ECU11g1690	67.8	5e-12	COG5147	Myb superfamily proteins, including transcription factors and mRNA splicing factors	K09422	2e-33	138	gmx:100800494	myb proto-oncogene protein, plant	GO:0006355//regulation of transcription, DNA-dependent;GO:0009737//response to abscisic acid stimulus;GO:2000652//regulation of secondary cell wall biogenesis	GO:0003677//DNA binding;GO:0003700//sequence-specific DNA binding transcription factor activity;GO:0003682//chromatin binding	GO:0005634//nucleus
20	Unigene3018_PDX	1679	gi|462420160|gb|EMJ24423.1|	188.3	4e-170	hypothetical protein PRUPE_ppa007222mg [Prunus persica]	gi|470122209|ref|XM_004297090.1|	285	7e-74	PREDICTED: Fragaria vesca subsp. vesca uncharacterized LOC101305064 (LOC101305064), mRNA	sp|Q5NAN5|GLK2_ORYSJ	85.9	6e-17	Probable transcription factor GLK2 OS=Oryza sativa subsp. japonica GN=GLK2 PE=2 SV=1	--	--	--	--	--	K14491	5e-14	77.8	vvi:100259369	two-component response regulator ARR-B family	-	GO:0005488//binding	-
21	Unigene3146_PDX	506	gi|462420160|gb|EMJ24423.1|	610.9	2e-173	hypothetical protein PRUPE_ppa007222mg [Prunus persica]	gi|470122209|ref|XM_004297090.1|	307	2e-80	PREDICTED: Fragaria vesca subsp. vesca uncharacterized LOC101305064 (LOC101305064), mRNA	sp|Q5NAN5|GLK2_ORYSJ	77	2e-15	Probable transcription factor GLK2 OS=Oryza sativa subsp. japonica GN=GLK2 PE=2 SV=1	--	--	--	--	--	K14491	9e-15	80.5	ath:AT5G58080	two-component response regulator ARR-B family	GO:0015706//nitrate transport;GO:0006355//regulation of transcription, DNA-dependent;GO:0010167//response to nitrate	GO:0005488//binding	-
22	Unigene3411_PDX	425	gi|462413091|gb|EMJ18140.1|	146.7	1e-34	hypothetical protein PRUPE_ppa016498mg [Prunus persica]	gi|470135731|ref|XM_004303615.1|	73.8	1e-10	PREDICTED: Fragaria vesca subsp. vesca telomere repeat-binding factor 4-like (LOC101314007), mRNA	sp|F4I7L1|TRB4_ARATH	79.3	9e-16	Telomere repeat-binding factor 4 OS=Arabidopsis thaliana GN=At1g17520 PE=2 SV=2	--	--	--	--	--	K09422	1e-35	146	rcu:RCOM_0654820	myb proto-oncogene protein, plant	GO:0009725//response to hormone stimulus;GO:1901700;GO:0006334//nucleosome assembly	GO:0003677//DNA binding;GO:0003682//chromatin binding	GO:0000786//nucleosome;GO:0005634//nucleus
23	Unigene3436_PDX	788	gi|302398933|gb|ADL36761.1|	188.3	3e-47	MYB domain class transcription factor [Malus x domestica]	gi|302398932|gb|HM122622.1|	632	1e-179	Malus x domestica MYB domain class transcription factor (MYB30) mRNA, complete cds	sp|P81392|MYB06_ANTMA	172	5e-44	Myb-related protein 306 OS=Antirrhinum majus GN=MYB306 PE=2 SV=1	ECU11g1690	60.5	9e-10	COG5147	Myb superfamily proteins, including transcription factors and mRNA splicing factors	K09422	6e-45	177	vvi:100257755	myb proto-oncogene protein, plant	-	GO:0003677//DNA binding;GO:0003682//chromatin binding	-
24	Unigene3444_PDX	722	gi|462403771|gb|EMJ09328.1|	590.5	1e-167	hypothetical protein PRUPE_ppa000472mg [Prunus persica]	gi|470133111|ref|XM_004302370.1|	367	2e-98	PREDICTED: Fragaria vesca subsp. vesca protein ALWAYS EARLY 2-like (LOC101292809), mRNA	sp|Q6A333|ALY2_ARATH	299	2e-81	Protein ALWAYS EARLY 2 OS=Arabidopsis thaliana GN=ALY2 PE=1 SV=1	--	--	--	--	--	--	--	--	--	--	-	GO:0005515//protein binding	-
25	Unigene3531_PDX	551	gi|462395133|gb|EMJ00932.1|	334	1e-90	hypothetical protein PRUPE_ppa002636mg [Prunus persica]	gi|470107597|ref|XM_004290083.1|	381	1e-103	PREDICTED: Fragaria vesca subsp. vesca dnaJ homolog subfamily C member 2-like, transcript variant 3 (LOC101295767), mRNA	--	--	--	--	--	--	--	--	--	K09522	2e-78	289	rcu:RCOM_0519910	DnaJ homolog subfamily C member 2	GO:0006457//protein folding	GO:0003677//DNA binding;GO:0031072//heat shock protein binding;GO:0003682//chromatin binding	GO:0005634//nucleus
26	Unigene3536_PDX	697	gi|462412909|gb|EMJ17958.1|	88.2	1e-16	hypothetical protein PRUPE_ppa024791mg [Prunus persica]	--	--	--	--	--	--	--	--	--	--	--	--	--	--	--	--	--	--	GO:0050896//response to stimulus	GO:0005488//binding	-
27	Unigene18415_PDX	540	gi|71041080|gb|AAZ20428.1|	272.7	1e-72	MYB4 [Malus x domestica]	gi|71041079|gb|DQ074460.1|	607	1e-171	Malus x domestica MYB4 mRNA, complete cds	sp|Q9S7G7|MB3R1_ARATH	177	2e-45	Myb-related protein 3R-1 OS=Arabidopsis thaliana GN=MYB3R-1 PE=2 SV=1	ECU11g1690	145	2e-35	COG5147	Myb superfamily proteins, including transcription factors and mRNA splicing factors	K09422	2e-65	245	vvi:100256181	myb proto-oncogene protein, plant	GO:0006355//regulation of transcription, DNA-dependent	GO:0003700//sequence-specific DNA binding transcription factor activity;GO:0003677//DNA binding;GO:0003682//chromatin binding	GO:0005634//nucleus
28	Unigene18598_PDX	422	gi|462422333|gb|EMJ26596.1|	180.3	8e-45	hypothetical protein PRUPE_ppa000676mg [Prunus persica]	gi|470109852|ref|XM_004291154.1|	167	9e-39	PREDICTED: Fragaria vesca subsp. vesca myb-related protein 3R-1-like (LOC101309504), partial mRNA	sp|Q9S7G7|MB3R1_ARATH	71.2	1e-13	Myb-related protein 3R-1 OS=Arabidopsis thaliana GN=MYB3R-1 PE=2 SV=1	--	--	--	--	--	--	--	--	--	--	-	-	-
29	Unigene18834_PDX	717	gi|462417473|gb|EMJ22210.1|	389	3e-107	hypothetical protein PRUPE_ppa002374mg [Prunus persica]	gi|470143667|ref|XM_004307445.1|	335	4e-89	PREDICTED: Fragaria vesca subsp. vesca telomere repeat-binding protein 4-like (LOC101306171), mRNA	sp|Q9C7B1|TRP3_ARATH	95.5	3e-20	Telomere repeat-binding protein 3 OS=Arabidopsis thaliana GN=TRP3 PE=1 SV=1	--	--	--	--	--	--	--	--	--	--	GO:0009725//response to hormone stimulus;GO:1901700	GO:0003677//DNA binding	GO:0044424//intracellular part
30	Unigene18881_PDX	534	gi|462414705|gb|EMJ19442.1|	136.3	4e-31	hypothetical protein PRUPE_ppa008029mg [Prunus persica]	gi|302398982|gb|HM122647.1|	258	7e-66	Malus x domestica MYBR domain class transcription factor (MYBR4) mRNA, complete cds	sp|Q6R0H0|ASG4_ARATH	90.9	6e-19	Transcription factor ASG4 OS=Arabidopsis thaliana GN=ASG4 PE=2 SV=1	--	--	--	--	--	--	--	--	--	--	GO:0009753//response to jasmonic acid stimulus;GO:0009739//response to gibberellin stimulus;GO:0009651//response to salt stress;GO:0006355//regulation of transcription, DNA-dependent;GO:0009751//response to salicylic acid stimulus;GO:0009737//response to abscisic acid stimulus;GO:0009723//response to ethylene stimulus;GO:0046686//response to cadmium ion	GO:0003677//DNA binding;GO:0003700//sequence-specific DNA binding transcription factor activity;GO:0003682//chromatin binding	GO:0005634//nucleus
31	Unigene18927_PDX	590	gi|462397933|gb|EMJ03601.1|	97.8	5e-20	hypothetical protein PRUPE_ppa009512mg [Prunus persica]	--	--	--	--	--	--	--	--	--	--	--	--	--	--	--	--	--	--	-	-	-
32	Unigene19030_PDX	458	gi|462411006|gb|EMJ16055.1|	132.9	1e-30	hypothetical protein PRUPE_ppa008366mg [Prunus persica]	gi|302398932|gb|HM122622.1|	363	8e-98	Malus x domestica MYB domain class transcription factor (MYB30) mRNA, complete cds	sp|P81392|MYB06_ANTMA	122	5e-29	Myb-related protein 306 OS=Antirrhinum majus GN=MYB306 PE=2 SV=1	--	--	--	--	--	K09422	3e-29	124	vvi:100257755	myb proto-oncogene protein, plant	GO:0010118//stomatal movement;GO:0009753//response to jasmonic acid stimulus;GO:0009739//response to gibberellin stimulus;GO:0009626//plant-type hypersensitive response;GO:0009414//response to water deprivation;GO:0009651//response to salt stress;GO:0009416//response to light stimulus;GO:0009751//response to salicylic acid stimulus;GO:0009617//response to bacterium;GO:0009733//response to auxin s…	GO:0003677//DNA binding;GO:0003682//chromatin binding	-
33	Unigene19167_PDX	427	gi|462416664|gb|EMJ21401.1|	613.6	1e-174	hypothetical protein PRUPE_ppa003091mg [Prunus persica]	gi|470142062|ref|XM_004306690.1|	628	1e-177	PREDICTED: Fragaria vesca subsp. vesca C-terminal binding protein AN-like (LOC101310639), mRNA	sp|O23702|CTBP_ARATH	531	2e-151	C-terminal binding protein AN OS=Arabidopsis thaliana GN=AN PE=1 SV=1	CC3722	95.9	1e-19	COG1052	Lactate dehydrogenase and related dehydrogenases	K15919	1e-13	75.5	gmx:100779623	hydroxypyruvate reductase 2	GO:0008360//regulation of cell shape;GO:2000039//regulation of trichome morphogenesis;GO:0007155//cell adhesion;GO:0010482//regulation of epidermal cell division;GO:0051567//histone H3-K9 methylation;GO:0048444//floral organ morphogenesis;GO:0045010//actin nucleation;GO:0031129//inductive cell-cell signaling;GO:0051225//spindle assembly;GO:0006342//chromatin silencing;GO:0009965//leaf morphogenes…	GO:0048037//cofactor binding;GO:0000166//nucleotide binding;GO:0008465//glycerate dehydrogenase activity;GO:0003677//DNA binding;GO:0042803//protein homodimerization activity;GO:0003682//chromatin binding	GO:0005802//trans-Golgi network;GO:0005829//cytosol
34	Unigene19718_PDX	734	gi|462418953|gb|EMJ23216.1|	172.2	2e-42	hypothetical protein PRUPE_ppa002943mg [Prunus persica]	--	--	--	--	--	--	--	--	--	--	--	--	--	--	--	--	--	--	-	-	-
35	Unigene20054_PDX	773	gi|462416773|gb|EMJ21510.1|	103.2	1e-72	hypothetical protein PRUPE_ppa000126mg [Prunus persica]	gi|470143479|ref|XM_004307354.1|	81.8	7e-13	PREDICTED: Fragaria vesca subsp. vesca uncharacterized LOC101302495 (LOC101302495), mRNA	--	--	--	--	--	--	--	--	--	--	--	--	--	--	-	GO:0005488//binding	-
36	Unigene20132_PDX	804	gi|462401224|gb|EMJ06781.1|	275.8	1e-73	hypothetical protein PRUPE_ppa008837mg [Prunus persica]	gi|470116994|ref|XM_004294608.1|	281	3e-73	PREDICTED: Fragaria vesca subsp. vesca uncharacterized LOC101295024, transcript variant 3 (LOC101295024), mRNA	sp|P62598|ARR12_ARATH	100	4e-22	Two-component response regulator ARR12 OS=Arabidopsis thaliana GN=ARR12 PE=2 SV=2	--	--	--	--	--	K14491	4e-22	101	rcu:RCOM_0922020	two-component response regulator ARR-B family	GO:0006355//regulation of transcription, DNA-dependent;GO:0009909//regulation of flower development;GO:0007623//circadian rhythm	GO:0003677//DNA binding;GO:0003700//sequence-specific DNA binding transcription factor activity;GO:0003682//chromatin binding	GO:0005634//nucleus
37	Unigene20229_PDX	671	gi|462403666|gb|EMJ09223.1|	353.6	1e-96	hypothetical protein PRUPE_ppa003104mg [Prunus persica]	gi|470133368|ref|XM_004302491.1|	440	1e-121	PREDICTED: Fragaria vesca subsp. vesca uncharacterized LOC101305859 (LOC101305859), mRNA	--	--	--	--	--	--	--	--	--	--	--	--	--	--	GO:0006891//intra-Golgi vesicle-mediated transport;GO:0006886//intracellular protein transport	GO:0008565//protein transporter activity	GO:0005795//Golgi stack;GO:0005886//plasma membrane;GO:0005634//nucleus
38	Unigene20564_PDX	799	gi|462408132|gb|EMJ13466.1|	78.2	0	hypothetical protein PRUPE_ppa006676mg [Prunus persica]	gi|470104144|ref|XM_004288427.1|	478	1e-132	PREDICTED: Fragaria vesca subsp. vesca TOM1-like protein 2-like (LOC101309873), mRNA	--	--	--	--	--	--	--	--	--	--	--	--	--	--	GO:0006891//intra-Golgi vesicle-mediated transport;GO:0006886//intracellular protein transport	GO:0008565//protein transporter activity	GO:0005795//Golgi stack;GO:0005886//plasma membrane;GO:0005634//nucleus
39	Unigene20711_PDX	619	gi|302398963|gb|ADL36776.1|	166.4	1e-40	MYBR domain class transcription factor [Malus x domestica]	gi|302398962|gb|HM122637.1|	694	0	Malus x domestica MYBR domain class transcription factor (MYBR12) mRNA, complete cds	sp|Q6R0H0|ASG4_ARATH	92	1e-19	Transcription factor ASG4 OS=Arabidopsis thaliana GN=ASG4 PE=2 SV=1	--	--	--	--	--	--	--	--	--	--	GO:0009753//response to jasmonic acid stimulus;GO:0009739//response to gibberellin stimulus;GO:0009651//response to salt stress;GO:0006355//regulation of transcription, DNA-dependent;GO:0009751//response to salicylic acid stimulus;GO:0009737//response to abscisic acid stimulus;GO:0009723//response to ethylene stimulus;GO:0046686//response to cadmium ion	GO:0003677//DNA binding;GO:0003700//sequence-specific DNA binding transcription factor activity;GO:0003682//chromatin binding	GO:0005634//nucleus
40	Unigene20887_PDX	1557	gi|302398929|gb|ADL36759.1|	33.9	3e-82	MYB domain class transcription factor [Malus x domestica]	gi|302398928|gb|HM122620.1|	872	0	Malus x domestica MYB domain class transcription factor (MYB25) mRNA, complete cds	sp|Q50EX6|ODO1_PETHY	63.5	6e-11	Protein ODORANT1 OS=Petunia hybrida GN=ODO1 PE=2 SV=1	ECU11g1690	41.2	6e-06	COG5147	Myb superfamily proteins, including transcription factors and mRNA splicing factors	K09422	5e-21	90.1	pop:POPTR_834662	myb proto-oncogene protein, plant	-	-	-
41	Unigene20966_PDX	1184	gi|462401905|gb|EMJ07462.1|	224.6	1e-57	hypothetical protein PRUPE_ppa015954mg, partial [Prunus persica]	gi|470119694|ref|XM_004295898.1|	147	2e-32	PREDICTED: Fragaria vesca subsp. vesca transcription factor MYB59-like (LOC101301281), mRNA	sp|Q9LX82|MYB48_ARATH	112	2e-25	Transcription factor MYB48 OS=Arabidopsis thaliana GN=MYB48 PE=2 SV=1	--	--	--	--	--	K09422	6e-38	155	vvi:100260318	myb proto-oncogene protein, plant	GO:0033993//response to lipid;GO:0009725//response to hormone stimulus;GO:0009751//response to salicylic acid stimulus	-	GO:0005634//nucleus
42	Unigene21061_PDX	1217	gi|462406469|gb|EMJ11933.1|	323.2	5e-87	hypothetical protein PRUPE_ppa021742mg, partial [Prunus persica]	gi|470128796|ref|XM_004300273.1|	67.9	2e-08	PREDICTED: Fragaria vesca subsp. vesca uncharacterized LOC101308467 (LOC101308467), mRNA	sp|Q9FPQ6|GP1_CHLRE	46.2	4e-08	Vegetative cell wall protein gp1 OS=Chlamydomonas reinhardtii GN=GP1 PE=2 SV=1	--	--	--	--	--	K14709	6e-08	43.9	vcn:VOLCADRAFT_104214	solute carrier family 39 (zinc transporter), member 1/2/3	-	-	-
43	Unigene21324_PDX	652	gi|462422333|gb|EMJ26596.1|	102.8	6e-21	hypothetical protein PRUPE_ppa000676mg [Prunus persica]	gi|470109852|ref|XM_004291154.1|	186	2e-44	PREDICTED: Fragaria vesca subsp. vesca myb-related protein 3R-1-like (LOC101309504), partial mRNA	--	--	--	--	--	--	--	--	--	--	--	--	--	--	GO:0000911//cytokinesis by cell plate formation;GO:0006355//regulation of transcription, DNA-dependent	GO:0003677//DNA binding;GO:0003700//sequence-specific DNA binding transcription factor activity;GO:0003713//transcription coactivator activity	GO:0005634//nucleus
44	Unigene21368_PDX	523	gi|462397538|gb|EMJ03206.1|	96.7	5e-52	hypothetical protein PRUPE_ppa023366mg, partial [Prunus persica]	gi|470137228|ref|XM_004304324.1|	111	7e-22	PREDICTED: Fragaria vesca subsp. vesca uncharacterized LOC101292525 (LOC101292525), mRNA	--	--	--	--	--	--	--	--	--	--	--	--	--	--	-	GO:0003677//DNA binding	GO:0005634//nucleus
45	Unigene21382_PDX	505	gi|71041090|gb|AAZ20433.1|	293.9	5e-79	MYB14 [Malus x domestica]	gi|71041089|gb|DQ074465.1|	783	0	Malus x domestica MYB14 mRNA, complete cds	sp|Q8GWP0|MYB39_ARATH	204	1e-53	Transcription factor MYB39 OS=Arabidopsis thaliana GN=MYB39 PE=2 SV=1	ECU11g1690	110	1e-24	COG5147	Myb superfamily proteins, including transcription factors and mRNA splicing factors	K09422	6e-64	240	vvi:100246583	myb proto-oncogene protein, plant	GO:0009753//response to jasmonic acid stimulus;GO:0006355//regulation of transcription, DNA-dependent;GO:0009751//response to salicylic acid stimulus;GO:0009909//regulation of flower development;GO:0048443//stamen development	GO:0003677//DNA binding;GO:0003700//sequence-specific DNA binding transcription factor activity;GO:0003682//chromatin binding	GO:0005634//nucleus
46	Unigene21412_PDX	520	gi|302398921|gb|ADL36755.1|	540.8	2e-152	MYB domain class transcription factor [Malus x domestica]	gi|358350553|dbj|AB627281.1|	1185	0	Malus x domestica mRNA, microsatellite: MEST140, clone: FRT01_05_G06	sp|Q38850|MYB5_ARATH	184	1e-46	Transcription repressor MYB5 OS=Arabidopsis thaliana GN=MYB5 PE=1 SV=1	ECU11g1690	60.1	1e-08	COG5147	Myb superfamily proteins, including transcription factors and mRNA splicing factors	K09422	6e-76	283	vvi:100232973	myb proto-oncogene protein, plant	-	-	-
47	Unigene21527_PDX	570	gi|462422333|gb|EMJ26596.1|	288.9	2e-77	hypothetical protein PRUPE_ppa000676mg [Prunus persica]	gi|470109852|ref|XM_004291154.1|	240	1e-60	PREDICTED: Fragaria vesca subsp. vesca myb-related protein 3R-1-like (LOC101309504), partial mRNA	sp|Q9S7G7|MB3R1_ARATH	92.4	1e-19	Myb-related protein 3R-1 OS=Arabidopsis thaliana GN=MYB3R-1 PE=2 SV=1	--	--	--	--	--	--	--	--	--	--	-	-	-
48	Unigene21728_PDX	559	gi|380006413|gb|AFD29597.1|	109	2e-23	caprice [Gossypium arboreum] >gi|380006419|gb|AFD29600.1| CPC-like protein [Gossypium hirsutum]	gi|359490510|ref|XM_002268759.2|	113	1e-22	PREDICTED: Vitis vinifera Myb-related TRIPTYCHON-like protein (TRY), mRNA	sp|Q8GV05|TRY_ARATH	102	1e-22	Transcription factor TRY OS=Arabidopsis thaliana GN=TRY PE=1 SV=1	--	--	--	--	--	K09422	3e-24	108	pop:POPTR_772352	myb proto-oncogene protein, plant	GO:2000039//regulation of trichome morphogenesis;GO:0006355//regulation of transcription, DNA-dependent;GO:0009651//response to salt stress;GO:0010063//positive regulation of trichoblast fate specification;GO:0048629//trichome patterning;GO:0009753//response to jasmonic acid stimulus;GO:0009751//response to salicylic acid stimulus;GO:0048765//root hair cell differentiation;GO:0010228//vegetative …	GO:0003677//DNA binding;GO:0003700//sequence-specific DNA binding transcription factor activity;GO:0003682//chromatin binding	GO:0005634//nucleus
49	Unigene21990_PDX	604	gi|470143154|ref|XP_004307247.1|	189.1	6e-47	PREDICTED: uncharacterized protein LOC101301818 [Fragaria vesca subsp. vesca]	gi|470143153|ref|XM_004307199.1|	210	2e-51	PREDICTED: Fragaria vesca subsp. vesca uncharacterized LOC101301818 (LOC101301818), mRNA	sp|Q6K8Z4|FH7_ORYSJ	91.3	6e-19	Formin-like protein 7 OS=Oryza sativa subsp. japonica GN=FH7 PE=2 SV=2	Rv3876	58.9	9e-09	COG0455	ATPases involved in chromosome partitioning	K01115	6e-15	79.3	vcn:VOLCADRAFT_99471	phospholipase D [EC:3.1.4.4]	-	GO:0005488//binding	-
50	Unigene22025_PDX	826	gi|462416664|gb|EMJ21401.1|	410.6	1e-113	hypothetical protein PRUPE_ppa003091mg [Prunus persica]	gi|470142062|ref|XM_004306690.1|	517	1e-144	PREDICTED: Fragaria vesca subsp. vesca C-terminal binding protein AN-like (LOC101310639), mRNA	sp|O23702|CTBP_ARATH	241	3e-64	C-terminal binding protein AN OS=Arabidopsis thaliana GN=AN PE=1 SV=1	--	--	--	--	--	--	--	--	--	--	GO:0008360//regulation of cell shape;GO:2000039//regulation of trichome morphogenesis;GO:0007155//cell adhesion;GO:0010482//regulation of epidermal cell division;GO:0051567//histone H3-K9 methylation;GO:0048444//floral organ morphogenesis;GO:0045010//actin nucleation;GO:0031129//inductive cell-cell signaling;GO:0051225//spindle assembly;GO:0006342//chromatin silencing;GO:0009965//leaf morphogenes…	GO:0048037//cofactor binding;GO:0000166//nucleotide binding;GO:0008465//glycerate dehydrogenase activity;GO:0042803//protein homodimerization activity	GO:0005802//trans-Golgi network;GO:0005829//cytosol
51	Unigene22100_PDX	699	gi|462407543|gb|EMJ12877.1|	213.8	1e-54	hypothetical protein PRUPE_ppa009148mg [Prunus persica]	gi|470114450|ref|XM_004293380.1|	210	1e-51	PREDICTED: Fragaria vesca subsp. vesca myb family transcription factor APL-like, transcript variant 2 (LOC101308645), mRNA	--	--	--	--	--	--	--	--	--	--	--	--	--	--	-	-	-
52	Unigene22102_PDX	968	gi|462407543|gb|EMJ12877.1|	66.6	3e-56	hypothetical protein PRUPE_ppa009148mg [Prunus persica]	gi|470114450|ref|XM_004293380.1|	214	9e-53	PREDICTED: Fragaria vesca subsp. vesca myb family transcription factor APL-like, transcript variant 2 (LOC101308645), mRNA	--	--	--	--	--	--	--	--	--	--	--	--	--	--	-	GO:0005488//binding	-
53	Unigene22141_PDX	935	gi|470102900|ref|XP_004287888.1|	144.1	1e-33	PREDICTED: protein RADIALIS-like 6-like [Fragaria vesca subsp. vesca]	gi|470102899|ref|XM_004287840.1|	216	2e-53	PREDICTED: Fragaria vesca subsp. vesca protein RADIALIS-like 6-like (LOC101297955), mRNA	sp|Q6NNN0|RADL3_ARATH	116	9e-27	Protein RADIALIS-like 3 OS=Arabidopsis thaliana GN=RL3 PE=2 SV=1	--	--	--	--	--	--	--	--	--	--	GO:0009793//embryo development ending in seed dormancy;GO:0009630//gravitropism;GO:0010114//response to red light	GO:0003677//DNA binding;GO:0003682//chromatin binding	GO:0005634//nucleus
54	Unigene22221_PDX	1065	gi|462422333|gb|EMJ26596.1|	236.1	1e-61	hypothetical protein PRUPE_ppa000676mg [Prunus persica]	gi|470109852|ref|XM_004291154.1|	202	2e-49	PREDICTED: Fragaria vesca subsp. vesca myb-related protein 3R-1-like (LOC101309504), partial mRNA	--	--	--	--	--	--	--	--	--	--	--	--	--	--	GO:0000911//cytokinesis by cell plate formation;GO:0006355//regulation of transcription, DNA-dependent	GO:0003677//DNA binding;GO:0003700//sequence-specific DNA binding transcription factor activity;GO:0003713//transcription coactivator activity	GO:0005634//nucleus
55	Unigene22303_PDX	1310	gi|462422333|gb|EMJ26596.1|	403.3	1e-111	hypothetical protein PRUPE_ppa000676mg [Prunus persica]	gi|470109852|ref|XM_004291154.1|	706	0	PREDICTED: Fragaria vesca subsp. vesca myb-related protein 3R-1-like (LOC101309504), partial mRNA	sp|Q9S7G7|MB3R1_ARATH	338	1e-93	Myb-related protein 3R-1 OS=Arabidopsis thaliana GN=MYB3R-1 PE=2 SV=1	ECU11g1690	152	4e-37	COG5147	Myb superfamily proteins, including transcription factors and mRNA splicing factors	K09422	2e-78	290	ath:AT5G02320	myb proto-oncogene protein, plant	GO:0000911//cytokinesis by cell plate formation;GO:0006355//regulation of transcription, DNA-dependent	GO:0003677//DNA binding;GO:0003700//sequence-specific DNA binding transcription factor activity;GO:0003713//transcription coactivator activity;GO:0003682//chromatin binding	GO:0005634//nucleus
56	Unigene22374_PDX	1104	gi|462406469|gb|EMJ11933.1|	124	1e-27	hypothetical protein PRUPE_ppa021742mg, partial [Prunus persica]	gi|146260387|gb|EF534305.1|	67.9	1e-08	Oxalis alpina clone Oxa88_P5_034_G08 microsatellite sequence	sp|Q9FPQ6|GP1_CHLRE	46.6	8e-11	Vegetative cell wall protein gp1 OS=Chlamydomonas reinhardtii GN=GP1 PE=2 SV=1	--	--	--	--	--	K03126	8e-08	43.1	gmx:100787779	transcription initiation factor TFIID subunit 12	-	-	-
57	Unigene22469_PDX	878	gi|470143154|ref|XP_004307247.1|	194.1	1e-48	PREDICTED: uncharacterized protein LOC101301818 [Fragaria vesca subsp. vesca]	gi|470143153|ref|XM_004307199.1|	250	1e-63	PREDICTED: Fragaria vesca subsp. vesca uncharacterized LOC101301818 (LOC101301818), mRNA	sp|P13983|EXTN_TOBAC	65.1	3e-11	Extensin OS=Nicotiana tabacum GN=HRGPNT3 PE=2 SV=1	Rv3876	58.9	6e-09	COG0455	ATPases involved in chromosome partitioning	K01115	3e-10	63.2	vcn:VOLCADRAFT_99471	phospholipase D [EC:3.1.4.4]	GO:0006355//regulation of transcription, DNA-dependent	GO:0005488//binding	-
58	Unigene22506_PDX	751	gi|462411474|gb|EMJ16523.1|	255.4	2e-67	hypothetical protein PRUPE_ppa005159mg [Prunus persica]	gi|470135992|ref|XM_004303739.1|	377	1e-102	PREDICTED: Fragaria vesca subsp. vesca uncharacterized LOC101304399 (LOC101304399), mRNA	sp|Q8GUN5|PHL1_ARATH	132	7e-32	Protein PHR1-LIKE 1 OS=Arabidopsis thaliana GN=PHL1 PE=1 SV=1	--	--	--	--	--	K14491	3e-13	72.4	vvi:100259369	two-component response regulator ARR-B family	GO:0006355//regulation of transcription, DNA-dependent;GO:0015996//chlorophyll catabolic process	GO:0003677//DNA binding;GO:0003700//sequence-specific DNA binding transcription factor activity;GO:0003682//chromatin binding	GO:0005634//nucleus
59	Unigene22549_PDX	1527	gi|470141954|ref|XP_004306688.1|	136	1e-31	PREDICTED: transcription factor CPC-like [Fragaria vesca subsp. vesca]	gi|470141953|ref|XM_004306640.1|	258	4e-66	PREDICTED: Fragaria vesca subsp. vesca transcription factor CPC-like (LOC101294880), mRNA	sp|O22059|CPC_ARATH	120	2e-28	Transcription factor CPC OS=Arabidopsis thaliana GN=CPC PE=1 SV=1	--	--	--	--	--	K09422	8e-32	133	vvi:100258469	myb proto-oncogene protein, plant	GO:2000039//regulation of trichome morphogenesis;GO:0006355//regulation of transcription, DNA-dependent;GO:0009651//response to salt stress;GO:0010063//positive regulation of trichoblast fate specification;GO:0048629//trichome patterning;GO:0009753//response to jasmonic acid stimulus;GO:0009751//response to salicylic acid stimulus;GO:0048765//root hair cell differentiation;GO:0010228//vegetative …	GO:0005515//protein binding;GO:0003677//DNA binding;GO:0003700//sequence-specific DNA binding transcription factor activity;GO:0003682//chromatin binding	GO:0005634//nucleus
60	Unigene22556_PDX	910	gi|462401252|gb|EMJ06809.1|	82	7e-100	hypothetical protein PRUPE_ppa009072mg [Prunus persica]	gi|470116189|ref|XM_004294220.1|	325	4e-86	PREDICTED: Fragaria vesca subsp. vesca transcription factor DIVARICATA-like (LOC101297998), mRNA	sp|Q8S9H7|DIV_ANTMA	270	3e-85	Transcription factor DIVARICATA OS=Antirrhinum majus GN=DIVARICATA PE=2 SV=1	--	--	--	--	--	K12133	6e-06	49.3	aly:ARALYDRAFT_470177	LATE ELONGATED HYPOCOTYL	GO:0006355//regulation of transcription, DNA-dependent;GO:0009908//flower development;GO:0048262//determination of dorsal/ventral asymmetry	GO:0003677//DNA binding;GO:0003682//chromatin binding	GO:0005634//nucleus
61	Unigene22688_PDX	868	gi|462399399|gb|EMJ05067.1|	241.1	1e-62	hypothetical protein PRUPE_ppa024805mg [Prunus persica]	gi|470141075|ref|XM_004306213.1|	208	6e-51	PREDICTED: Fragaria vesca subsp. vesca transcription factor MYB48-like (LOC101291271), mRNA	sp|Q4JL84|MYB59_ARATH	146	1e-35	Transcription factor MYB59 OS=Arabidopsis thaliana GN=MYB59 PE=2 SV=2	ECU11g1690	92.8	6e-19	COG5147	Myb superfamily proteins, including transcription factors and mRNA splicing factors	K09422	8e-41	165	vvi:100262377	myb proto-oncogene protein, plant	GO:0009753//response to jasmonic acid stimulus;GO:0009739//response to gibberellin stimulus;GO:0009651//response to salt stress;GO:0006355//regulation of transcription, DNA-dependent;GO:0009751//response to salicylic acid stimulus;GO:0009733//response to auxin stimulus;GO:0010200//response to chitin;GO:0009737//response to abscisic acid stimulus;GO:0009723//response to ethylene stimulus;GO:004668…	GO:0003677//DNA binding;GO:0003700//sequence-specific DNA binding transcription factor activity	GO:0005634//nucleus
62	Unigene22859_PDX	1152	gi|302398929|gb|ADL36759.1|	151.8	3e-124	MYB domain class transcription factor [Malus x domestica]	gi|302398928|gb|HM122620.1|	1128	0	Malus x domestica MYB domain class transcription factor (MYB25) mRNA, complete cds	sp|Q7XBH4|MYB4_ORYSJ	192	2e-49	Myb-related protein Myb4 OS=Oryza sativa subsp. japonica GN=MYB4 PE=2 SV=2	ECU11g1690	111	2e-24	COG5147	Myb superfamily proteins, including transcription factors and mRNA splicing factors	K09422	2e-69	231	pop:POPTR_834662	myb proto-oncogene protein, plant	-	GO:0003677//DNA binding;GO:0003682//chromatin binding	-
63	Unigene22881_PDX	150	gi|71041078|gb|AAZ20427.1|	370.2	1e-101	MYB2 [Malus x domestica]	gi|71041077|gb|DQ074459.1|	1059	0	Malus x domestica MYB2 mRNA, complete cds	sp|Q9FDW1|MYB44_ARATH	159	2e-39	Transcription factor MYB44 OS=Arabidopsis thaliana GN=MYB44 PE=2 SV=1	ECU11g1690	124	2e-28	COG5147	Myb superfamily proteins, including transcription factors and mRNA splicing factors	K09422	2e-73	273	vvi:100256309	myb proto-oncogene protein, plant	-	GO:0003677//DNA binding;GO:0003682//chromatin binding	-
64	Unigene23081_PDX	151	gi|302398973|gb|ADL36781.1|	490.3	1e-137	MYBR domain class transcription factor [Malus x domestica]	gi|302398972|gb|HM122642.1|	1403	0	Malus x domestica MYBR domain class transcription factor (MYBR17) mRNA, complete cds	sp|Q8S9H7|DIV_ANTMA	199	1e-51	Transcription factor DIVARICATA OS=Antirrhinum majus GN=DIVARICATA PE=2 SV=1	--	--	--	--	--	K12133	7e-06	49.3	aly:ARALYDRAFT_470177	LATE ELONGATED HYPOCOTYL	GO:0006355//regulation of transcription, DNA-dependent	GO:0003700//sequence-specific DNA binding transcription factor activity;GO:0003677//DNA binding;GO:0003682//chromatin binding	GO:0005634//nucleus
65	Unigene23119_PDX	151	gi|462415264|gb|EMJ20001.1|	379.4	2e-104	hypothetical protein PRUPE_ppa009825mg [Prunus persica]	gi|345846650|gb|JN167996.1|	1051	0	Pyrus x bretschneideri chlorophyll(ide) b reductase (NOL) mRNA, partial cds	sp|Q8LEU3|NOL_ARATH	356	6e-99	Chlorophyll(ide) b reductase NOL, chloroplastic OS=Arabidopsis thaliana GN=NOL PE=2 SV=1	MA2687	58.5	8e-09	COG1028	Dehydrogenases with different specificities (related to short-chain alcohol dehydrogenases)	K13606	2e-104	375	vvi:100265035	chlorophyll(ide) b reductase [EC:1.1.1.294]	GO:0055114//oxidation-reduction process;GO:0010304//PSII associated light-harvesting complex II catabolic process;GO:0015996//chlorophyll catabolic process	GO:0004090//carbonyl reductase (NADPH) activity;GO:0034256//chlorophyll(ide) b reductase activity;GO:0003677//DNA binding;GO:0005515//protein binding;GO:0000166//nucleotide binding;GO:0003682//chromatin binding	GO:0009507//chloroplast
66	Unigene23182_PDX	151	gi|462404936|gb|EMJ10400.1|	506.5	5e-142	hypothetical protein PRUPE_ppa006472mg [Prunus persica]	gi|470128557|ref|XM_004300157.1|	341	1e-90	PREDICTED: Fragaria vesca subsp. vesca uncharacterized LOC101297253 (LOC101297253), mRNA	sp|Q9C616|KAN2_ARATH	342	4e-94	Probable transcription factor KAN2 OS=Arabidopsis thaliana GN=KAN2 PE=2 SV=1	--	--	--	--	--	K14491	3e-10	65.1	vvi:100260542	two-component response regulator ARR-B family	GO:0009944//polarity specification of adaxial/abaxial axis;GO:0048316//seed development;GO:0048481//ovule development	-	-
67	Unigene23194_PDX	151	gi|302398969|gb|ADL36779.1|	583.6	2e-165	MYBR domain class transcription factor [Malus x domestica]	gi|302398968|gb|HM122640.1|	1703	0	Malus x domestica MYBR domain class transcription factor (MYBR15) mRNA, complete cds	sp|Q8S9H7|DIV_ANTMA	206	2e-53	Transcription factor DIVARICATA OS=Antirrhinum majus GN=DIVARICATA PE=2 SV=1	--	--	--	--	--	--	--	--	--	--	GO:0006355//regulation of transcription, DNA-dependent	GO:0003700//sequence-specific DNA binding transcription factor activity;GO:0003677//DNA binding;GO:0003682//chromatin binding	GO:0005634//nucleus
68	Unigene23261_PDX	151	gi|462417473|gb|EMJ22210.1|	29.6	2e-138	hypothetical protein PRUPE_ppa002374mg [Prunus persica]	gi|470143667|ref|XM_004307445.1|	339	4e-90	PREDICTED: Fragaria vesca subsp. vesca telomere repeat-binding protein 4-like (LOC101306171), mRNA	sp|Q9FFY9|TRP4_ARATH	152	3e-37	Telomere repeat-binding protein 4 OS=Arabidopsis thaliana GN=TRP4 PE=1 SV=1	--	--	--	--	--	--	--	--	--	--	GO:0009725//response to hormone stimulus;GO:1901700	GO:0003677//DNA binding	-
69	Unigene23299_PDX	151	gi|470111599|ref|XP_004292033.1|	166.4	3e-40	PREDICTED: protein RADIALIS-like 6-like [Fragaria vesca subsp. vesca]	gi|470111598|ref|XM_004291985.1|	170	1e-39	PREDICTED: Fragaria vesca subsp. vesca protein RADIALIS-like 6-like (LOC101300313), mRNA	sp|Q8GW75|RADL5_ARATH	120	5e-28	Protein RADIALIS-like 5 OS=Arabidopsis thaliana GN=RL5 PE=3 SV=1	--	--	--	--	--	--	--	--	--	--	-	GO:0003677//DNA binding;GO:0003682//chromatin binding	GO:0005634//nucleus
70	Unigene23301_PDX	152	gi|359496884|ref|XP_002272588.2|	155.2	4e-37	PREDICTED: uncharacterized protein LOC100248144 [Vitis vinifera]	gi|470114454|ref|XM_004293382.1|	230	1e-57	PREDICTED: Fragaria vesca subsp. vesca uncharacterized LOC101309129, transcript variant 2 (LOC101309129), mRNA	sp|Q9SAK5|APL_ARATH	98.2	2e-21	Myb family transcription factor APL OS=Arabidopsis thaliana GN=APL PE=2 SV=2	--	--	--	--	--	K14491	7e-12	68.2	ppp:PHYPADRAFT_152341	two-component response regulator ARR-B family	-	GO:0003677//DNA binding;GO:0003682//chromatin binding	-
71	Unigene23404_PDX	153	gi|462395133|gb|EMJ00932.1|	245.7	2e-64	hypothetical protein PRUPE_ppa002636mg [Prunus persica]	gi|359472799|ref|XM_002274684.2|	107	1e-20	PREDICTED: Vitis vinifera dnaJ homolog subfamily C member 2-like (LOC100259545), mRNA	--	--	--	--	--	--	--	--	--	K09522	2e-54	209	rcu:RCOM_0519910	DnaJ homolog subfamily C member 2	GO:0006457//protein folding	GO:0003677//DNA binding;GO:0003682//chromatin binding	GO:0005634//nucleus
72	Unigene23435_PDX	153	gi|462401963|gb|EMJ07520.1|	266.9	1e-70	hypothetical protein PRUPE_ppa002522mg [Prunus persica]	gi|470133746|ref|XM_004302673.1|	176	1e-41	PREDICTED: Fragaria vesca subsp. vesca telomere repeat-binding protein 5-like (LOC101313228), mRNA	sp|Q9C7B1|TRP3_ARATH	121	2e-28	Telomere repeat-binding protein 3 OS=Arabidopsis thaliana GN=TRP3 PE=1 SV=1	--	--	--	--	--	--	--	--	--	--	-	-	-
73	Unigene23505_PDX	153	gi|462407538|gb|EMJ12872.1|	196.4	2e-49	hypothetical protein PRUPE_ppa009121mg [Prunus persica]	gi|470114454|ref|XM_004293382.1|	113	2e-22	PREDICTED: Fragaria vesca subsp. vesca uncharacterized LOC101309129, transcript variant 2 (LOC101309129), mRNA	--	--	--	--	--	--	--	--	--	--	--	--	--	--	-	GO:0003677//DNA binding;GO:0003682//chromatin binding	-
74	Unigene23516_PDX	154	gi|462407538|gb|EMJ12872.1|	193.7	1e-48	hypothetical protein PRUPE_ppa009121mg [Prunus persica]	gi|470114454|ref|XM_004293382.1|	97.6	1e-17	PREDICTED: Fragaria vesca subsp. vesca uncharacterized LOC101309129, transcript variant 2 (LOC101309129), mRNA	--	--	--	--	--	--	--	--	--	--	--	--	--	--	-	GO:0005488//binding	-
75	Unigene23876_PDX	154	gi|359496884|ref|XP_002272588.2|	164.1	1e-39	PREDICTED: uncharacterized protein LOC100248144 [Vitis vinifera]	gi|470114454|ref|XM_004293382.1|	248	6e-63	PREDICTED: Fragaria vesca subsp. vesca uncharacterized LOC101309129, transcript variant 2 (LOC101309129), mRNA	sp|Q9SAK5|APL_ARATH	99.8	1e-21	Myb family transcription factor APL OS=Arabidopsis thaliana GN=APL PE=2 SV=2	--	--	--	--	--	K14491	5e-12	68.9	sbi:SORBI_10g024180	two-component response regulator ARR-B family	-	GO:0003677//DNA binding;GO:0003682//chromatin binding	-
76	Unigene24542_PDX	154	gi|462418778|gb|EMJ23041.1|	374.4	1e-102	hypothetical protein PRUPE_ppa024234mg [Prunus persica]	gi|470120946|ref|XM_004296499.1|	394	1e-107	PREDICTED: Fragaria vesca subsp. vesca myb-related protein 305-like (LOC101312043), mRNA	sp|Q9LK95|MYB21_ARATH	171	5e-43	Transcription factor MYB21 OS=Arabidopsis thaliana GN=MYB21 PE=1 SV=1	ECU11g1690	106	4e-23	COG5147	Myb superfamily proteins, including transcription factors and mRNA splicing factors	K09422	1e-81	300	pop:POPTR_565840	myb proto-oncogene protein, plant	GO:0006355//regulation of transcription, DNA-dependent	GO:0003700//sequence-specific DNA binding transcription factor activity;GO:0003677//DNA binding	GO:0005634//nucleus
77	Unigene24630_PDX	154	gi|462411474|gb|EMJ16523.1|	392.1	4e-108	hypothetical protein PRUPE_ppa005159mg [Prunus persica]	gi|470135992|ref|XM_004303739.1|	593	1e-166	PREDICTED: Fragaria vesca subsp. vesca uncharacterized LOC101304399 (LOC101304399), mRNA	sp|Q8GUN5|PHL1_ARATH	60.5	9e-10	Protein PHR1-LIKE 1 OS=Arabidopsis thaliana GN=PHL1 PE=1 SV=1	--	--	--	--	--	--	--	--	--	--	GO:0006355//regulation of transcription, DNA-dependent;GO:0015996//chlorophyll catabolic process	GO:0005488//binding	-
78	Unigene24723_PDX	155	gi|227437136|gb|ACP30364.1|	184.5	1e-162	MYB protein [Malus hybrid cultivar]	gi|71041083|gb|DQ074462.1|	1624	0	Malus x domestica MYB7 mRNA, complete cds	sp|Q9LK95|MYB21_ARATH	202	2e-52	Transcription factor MYB21 OS=Arabidopsis thaliana GN=MYB21 PE=1 SV=1	ECU11g1690	114	3e-25	COG5147	Myb superfamily proteins, including transcription factors and mRNA splicing factors	K09422	7e-80	273	vvi:100259502	myb proto-oncogene protein, plant	GO:0016036//cellular response to phosphate starvation;GO:0009751//response to salicylic acid stimulus;GO:0009686//gibberellin biosynthetic process	GO:0003677//DNA binding;GO:0003682//chromatin binding	-
79	Unigene24861_PDX	155	gi|462401963|gb|EMJ07520.1|	365.9	5e-100	hypothetical protein PRUPE_ppa002522mg [Prunus persica]	gi|470133746|ref|XM_004302673.1|	87.7	2e-14	PREDICTED: Fragaria vesca subsp. vesca telomere repeat-binding protein 5-like (LOC101313228), mRNA	sp|Q8L7L8|TRP1_ARATH	53.5	2e-07	Telomere repeat-binding protein 1 OS=Arabidopsis thaliana GN=TRP1 PE=1 SV=2	--	--	--	--	--	--	--	--	--	--	GO:0010033//response to organic substance	GO:0005488//binding	-
80	Unigene25044_PDX	155	gi|462411549|gb|EMJ16598.1|	231.9	1e-59	hypothetical protein PRUPE_ppa005897mg [Prunus persica]	gi|225452965|ref|XM_002279110.1|	99.6	6e-18	PREDICTED: Vitis vinifera uncharacterized LOC100257666 (LOC100257666), mRNA	--	--	--	--	--	--	--	--	--	--	--	--	--	--	-	GO:0005488//binding	-
81	Unigene25116_PDX	155	gi|462398428|gb|EMJ04096.1|	644.8	0	hypothetical protein PRUPE_ppa016044mg [Prunus persica]	gi|470104884|ref|XM_004288775.1|	268	1e-68	PREDICTED: Fragaria vesca subsp. vesca uncharacterized LOC101303940 (LOC101303940), mRNA	sp|Q5NAN5|GLK2_ORYSJ	71.6	9e-13	Probable transcription factor GLK2 OS=Oryza sativa subsp. japonica GN=GLK2 PE=2 SV=1	--	--	--	--	--	K14491	2e-13	75.1	rcu:RCOM_0053570	two-component response regulator ARR-B family	GO:0006355//regulation of transcription, DNA-dependent	-	-
82	Unigene25244_PDX	155	gi|292386082|gb|ADE22269.1|	292	1e-77	MYB transcription factor [Malus x domestica]	gi|292386081|gb|GQ246163.1|	815	0	Malus x domestica cultivar Jiangsu Fuji MYB transcription factor (MYB53) mRNA, partial cds	sp|Q8S9H7|DIV_ANTMA	207	1e-53	Transcription factor DIVARICATA OS=Antirrhinum majus GN=DIVARICATA PE=2 SV=1	--	--	--	--	--	--	--	--	--	--	GO:0006355//regulation of transcription, DNA-dependent	GO:0003700//sequence-specific DNA binding transcription factor activity;GO:0003677//DNA binding;GO:0003682//chromatin binding	GO:0005634//nucleus
83	Unigene25262_PDX	156	gi|462413298|gb|EMJ18347.1|	412.1	5e-114	hypothetical protein PRUPE_ppa003052mg [Prunus persica]	gi|470135765|ref|XM_004303632.1|	283	2e-73	PREDICTED: Fragaria vesca subsp. vesca uncharacterized LOC101295435 (LOC101295435), mRNA	--	--	--	--	--	--	--	--	--	--	--	--	--	--	GO:0009628//response to abiotic stimulus;GO:0006950//response to stress	-	-
84	Unigene25332_PDX	156	gi|462403666|gb|EMJ09223.1|	259.2	4e-68	hypothetical protein PRUPE_ppa003104mg [Prunus persica]	gi|470133368|ref|XM_004302491.1|	119	4e-24	PREDICTED: Fragaria vesca subsp. vesca uncharacterized LOC101305859 (LOC101305859), mRNA	--	--	--	--	--	--	--	--	--	--	--	--	--	--	-	-	GO:0005622//intracellular;GO:0005886//plasma membrane
85	Unigene25592_PDX	157	gi|462401252|gb|EMJ06809.1|	538.5	1e-151	hypothetical protein PRUPE_ppa009072mg [Prunus persica]	gi|470116189|ref|XM_004294220.1|	400	1e-108	PREDICTED: Fragaria vesca subsp. vesca transcription factor DIVARICATA-like (LOC101297998), mRNA	sp|Q8S9H7|DIV_ANTMA	394	6e-110	Transcription factor DIVARICATA OS=Antirrhinum majus GN=DIVARICATA PE=2 SV=1	--	--	--	--	--	K12133	3e-06	51.6	ath:AT1G01060	LATE ELONGATED HYPOCOTYL	GO:0009908//flower development;GO:0006351//transcription, DNA-dependent;GO:0048262//determination of dorsal/ventral asymmetry	GO:0003677//DNA binding;GO:0003682//chromatin binding	GO:0005634//nucleus
86	Unigene25607_PDX	158	gi|462424379|gb|EMJ28642.1|	562.4	3e-159	hypothetical protein PRUPE_ppa001566mg [Prunus persica]	gi|470109219|ref|XM_004290850.1|	761	0	PREDICTED: Fragaria vesca subsp. vesca SWI/SNF complex subunit SWI3C-like (LOC101291009), mRNA	sp|Q9XI07|SWI3C_ARATH	409	1e-114	SWI/SNF complex subunit SWI3C OS=Arabidopsis thaliana GN=SWI3C PE=1 SV=1	SPAC23H3.10	105	1e-22	COG5259	RSC chromatin remodeling complex subunit RSC8	K11649	2e-130	463	vvi:100253973	SWI/SNF related-matrix-associated actin-dependent regulator of chromatin subfamily C	GO:0045132//meiotic chromosome segregation;GO:0007062//sister chromatid cohesion;GO:0031048//chromatin silencing by small RNA;GO:0045893//positive regulation of transcription, DNA-dependent;GO:0006338//chromatin remodeling	GO:0008270//zinc ion binding;GO:0003677//DNA binding;GO:0005515//protein binding;GO:0003682//chromatin binding	GO:0016514//SWI/SNF complex
87	Unigene25618_PDX	158	gi|462400839|gb|EMJ06396.1|	222.2	8e-57	hypothetical protein PRUPE_ppa005708mg [Prunus persica]	gi|470132466|ref|XM_004302055.1|	99.6	5e-18	PREDICTED: Fragaria vesca subsp. vesca protein PHR1-LIKE 1-like (LOC101295726), mRNA	sp|Q8GUN5|PHL1_ARATH	70.5	1e-12	Protein PHR1-LIKE 1 OS=Arabidopsis thaliana GN=PHL1 PE=1 SV=1	--	--	--	--	--	--	--	--	--	--	-	-	-
88	Unigene25774_PDX	158	gi|302398931|gb|ADL36760.1|	222.6	3e-150	MYB domain class transcription factor [Malus x domestica]	gi|302398930|gb|HM122621.1|	1760	0	Malus x domestica MYB domain class transcription factor (MYB3) mRNA, complete cds	sp|Q9FDW1|MYB44_ARATH	213	6e-63	Transcription factor MYB44 OS=Arabidopsis thaliana GN=MYB44 PE=2 SV=1	ECU11g1690	125	1e-28	COG5147	Myb superfamily proteins, including transcription factors and mRNA splicing factors	K09422	9e-74	223	vvi:100233128	myb proto-oncogene protein, plant	-	GO:0003677//DNA binding;GO:0003682//chromatin binding	-
89	Unigene26045_PDX	158	gi|470133747|ref|XP_004302721.1|	82.4	2e-15	PREDICTED: telomere repeat-binding protein 5-like [Fragaria vesca subsp. vesca]	gi|470133746|ref|XM_004302673.1|	163	6e-38	PREDICTED: Fragaria vesca subsp. vesca telomere repeat-binding protein 5-like (LOC101313228), mRNA	--	--	--	--	--	--	--	--	--	--	--	--	--	--	-	GO:0003677//DNA binding;GO:0003682//chromatin binding	-
90	Unigene26715_PDX	159	gi|462414573|gb|EMJ19310.1|	85.1	3e-16	hypothetical protein PRUPE_ppa006768mg [Prunus persica]	gi|470144429|ref|XM_004307812.1|	85.7	1e-14	PREDICTED: Fragaria vesca subsp. vesca TOM1-like protein 2-like (LOC101295374), mRNA	--	--	--	--	--	--	--	--	--	--	--	--	--	--	GO:0006623//protein targeting to vacuole;GO:0006944//cellular membrane fusion;GO:0006891//intra-Golgi vesicle-mediated transport	GO:0008565//protein transporter activity	GO:0005795//Golgi stack;GO:0005886//plasma membrane;GO:0005634//nucleus;GO:0005829//cytosol
91	Unigene26778_PDX	159	gi|154101352|gb|ABS58501.1|	100.1	1e-20	MYB1 [Oncidium hybrid cultivar]	gi|207298820|gb|FJ198051.1|	131	2e-28	Gossypium barbadense agamous-like protein mRNA, complete cds	sp|Q9FJA2|TT2_ARATH	90.5	2e-19	Transcription factor TT2 OS=Arabidopsis thaliana GN=TT2 PE=1 SV=1	ECU11g1690	65.9	2e-11	COG5147	Myb superfamily proteins, including transcription factors and mRNA splicing factors	K09422	1e-21	99.4	vvi:100264512	myb proto-oncogene protein, plant	-	GO:0003677//DNA binding;GO:0003682//chromatin binding	-
92	Unigene26830_PDX	159	gi|324022716|gb|ADY15314.1|	86.7	1e-16	R2R3-MYB transcription factor [Prunus avium]	gi|324022715|gb|GU938690.1|	125	1e-26	Prunus avium R2R3-MYB transcription factor (MYBPA1) mRNA, complete cds	--	--	--	--	--	--	--	--	--	K09422	3e-06	48.1	pop:POPTR_755418	myb proto-oncogene protein, plant	-	-	-
93	Unigene26948_PDX	160	gi|71041080|gb|AAZ20428.1|	92.8	1e-18	MYB4 [Malus x domestica]	gi|71041079|gb|DQ074460.1|	218	1e-54	Malus x domestica MYB4 mRNA, complete cds	--	--	--	--	--	--	--	--	--	K09422	7e-16	80.1	pop:POPTR_801938	myb proto-oncogene protein, plant	GO:0006355//regulation of transcription, DNA-dependent	GO:0003700//sequence-specific DNA binding transcription factor activity;GO:0003677//DNA binding;GO:0003682//chromatin binding	GO:0005634//nucleus
94	Unigene27135_PDX	160	gi|462397243|gb|EMJ03042.1|	82.8	1e-15	hypothetical protein PRUPE_ppa011492mg [Prunus persica]	--	--	--	--	sp|Q8VWK4|TRB1_ARATH	60.1	3e-10	Telomere repeat-binding factor 1 OS=Arabidopsis thaliana GN=TRB1 PE=1 SV=1	--	--	--	--	--	K09422	8e-12	66.6	rcu:RCOM_0835000	myb proto-oncogene protein, plant	GO:0010413//glucuronoxylan metabolic process;GO:0000911//cytokinesis by cell plate formation;GO:0009753//response to jasmonic acid stimulus;GO:0009739//response to gibberellin stimulus;GO:0009651//response to salt stress;GO:0009751//response to salicylic acid stimulus;GO:0009733//response to auxin stimulus;GO:0009737//response to abscisic acid stimulus;GO:0045492//xylan biosynthetic process;GO:00…	GO:0003691//double-stranded telomeric DNA binding;GO:0003700//sequence-specific DNA binding transcription factor activity;GO:0042803//protein homodimerization activity;GO:0003682//chromatin binding	GO:0000786//nucleosome;GO:0005634//nucleus
95	Unigene27191_PDX	160	gi|462399206|gb|EMJ04874.1|	95.9	2e-19	hypothetical protein PRUPE_ppa026577mg [Prunus persica]	gi|158749684|gb|AC213414.1|	91.7	2e-16	Populus trichocarpa clone POP015-I11, complete sequence	--	--	--	--	--	--	--	--	--	--	--	--	--	--	GO:0009409//response to cold;GO:0006355//regulation of transcription, DNA-dependent	GO:0003700//sequence-specific DNA binding transcription factor activity;GO:0003677//DNA binding;GO:0003682//chromatin binding	GO:0005634//nucleus
96	Unigene27286_PDX	161	gi|462401164|gb|EMJ06721.1|	111.3	4e-24	hypothetical protein PRUPE_ppa008450mg [Prunus persica]	gi|302398938|gb|HM122625.1|	285	6e-75	Malus x domestica MYB domain class transcription factor (MYB33) mRNA, complete cds	sp|Q9FDW1|MYB44_ARATH	94.7	1e-20	Transcription factor MYB44 OS=Arabidopsis thaliana GN=MYB44 PE=2 SV=1	ECU11g1690	55.5	2e-08	COG5147	Myb superfamily proteins, including transcription factors and mRNA splicing factors	K09422	9e-25	109	rcu:RCOM_1153840	myb proto-oncogene protein, plant	-	GO:0003677//DNA binding;GO:0003682//chromatin binding	-
97	Unigene28182_PDX	161	gi|68052409|sp|Q50EX6.1|ODO1_PETHY	72	3e-12	RecName: Full=Protein ODORANT1; AltName: Full=MYB-like protein ODO1 >gi|56555149|gb|AAV98200.1| MYB-like protein ODORANT1 [Petunia x hybrida]	gi|402794764|ref|NM_001254158.2|	123	5e-26	Glycine max protein ODORANT1-like (LOC100818077), mRNA	sp|Q50EX6|ODO1_PETHY	72	8e-14	Protein ODORANT1 OS=Petunia hybrida GN=ODO1 PE=2 SV=1	--	--	--	--	--	K09422	4e-13	70.9	aly:ARALYDRAFT_492601	myb proto-oncogene protein, plant	-	-	-
98	Unigene28194_PDX	161	gi|462418046|gb|EMJ22551.1|	79	2e-14	hypothetical protein PRUPE_ppa014599mg [Prunus persica]	gi|356542985|ref|XM_003539896.1|	73.8	4e-11	PREDICTED: Glycine max transcription activator GLK1-like (LOC100777595), mRNA	sp|Q5NAN5|GLK2_ORYSJ	60.8	2e-10	Probable transcription factor GLK2 OS=Oryza sativa subsp. japonica GN=GLK2 PE=2 SV=1	--	--	--	--	--	--	--	--	--	--	-	GO:0005488//binding	-
99	Unigene28551_PDX	161	gi|127579|sp|P20026.1|MYB1_HORVU	112.5	2e-24	RecName: Full=Myb-related protein Hv1 >gi|19051|emb|CAA50222.1| MybHv1 [Hordeum vulgare subsp. vulgare] >gi|19053|emb|CAA50224.1| MybHv1 [Hordeum vulgare subsp. vulgare] >gi|227030|prf||1613412A myb-related gene Hv1	gi|302398922|gb|HM122617.1|	240	3e-61	Malus x domestica MYB domain class transcription factor (MYB16) mRNA, complete cds	sp|P20026|MYB1_HORVU	112	5e-26	Myb-related protein Hv1 OS=Hordeum vulgare GN=MYB1 PE=2 SV=1	--	--	--	--	--	K09422	2e-25	111	pop:POPTR_557085	myb proto-oncogene protein, plant	-	-	-
100	Unigene28826_PDX	162	gi|462413409|gb|EMJ18458.1|	103.6	1e-21	hypothetical protein PRUPE_ppa009556mg [Prunus persica]	gi|470134142|ref|XM_004302867.1|	123	5e-26	PREDICTED: Fragaria vesca subsp. vesca uncharacterized LOC101296681 (LOC101296681), mRNA	--	--	--	--	--	--	--	--	--	--	--	--	--	--	-	GO:0003677//DNA binding;GO:0003682//chromatin binding	-
101	Unigene28833_PDX	163	gi|462401475|gb|EMJ07032.1|	108.2	4e-23	hypothetical protein PRUPE_ppa011002mg [Prunus persica]	gi|358350583|dbj|AB627311.1|	289	4e-76	Malus x domestica mRNA, microsatellite: MEST187, clone: SAM01_15_D05	sp|Q6R0H0|ASG4_ARATH	97.8	1e-21	Transcription factor ASG4 OS=Arabidopsis thaliana GN=ASG4 PE=2 SV=1	--	--	--	--	--	K12134	3e-14	74.7	aly:ARALYDRAFT_904154	circadian clock associated 1	GO:0009753//response to jasmonic acid stimulus;GO:0009739//response to gibberellin stimulus;GO:0009651//response to salt stress;GO:0006355//regulation of transcription, DNA-dependent;GO:0009751//response to salicylic acid stimulus;GO:0032922//circadian regulation of gene expression;GO:0009733//response to auxin stimulus;GO:0043966//histone H3 acetylation;GO:0048574//long-day photoperiodism, flowe…	GO:0003677//DNA binding;GO:0003700//sequence-specific DNA binding transcription factor activity;GO:0003682//chromatin binding	GO:0005634//nucleus
102	Unigene28968_PDX	164	gi|302398939|gb|ADL36764.1|	99.4	1e-20	MYB domain class transcription factor [Malus x domestica]	gi|302398938|gb|HM122625.1|	287	2e-75	Malus x domestica MYB domain class transcription factor (MYB33) mRNA, complete cds	--	--	--	--	--	--	--	--	--	K09422	1e-07	52.8	vvi:100233128	myb proto-oncogene protein, plant	-	GO:0003677//DNA binding;GO:0003682//chromatin binding	-
103	Unigene29194_PDX	164	gi|449529594|ref|XP_004171783.1|	103.2	1e-21	PREDICTED: uncharacterized WD repeat-containing protein C2A9.03-like [Cucumis sativus]	gi|470121217|ref|XM_004296626.1|	167	4e-39	PREDICTED: Fragaria vesca subsp. vesca uncharacterized LOC101304271 (LOC101304271), mRNA	--	--	--	--	--	--	--	--	--	--	--	--	--	--	-	-	-
104	Unigene29250_PDX	164	gi|462404021|gb|EMJ09578.1|	101.3	4e-21	hypothetical protein PRUPE_ppa000753mg [Prunus persica]	gi|470132440|ref|XM_004302042.1|	121	2e-25	PREDICTED: Fragaria vesca subsp. vesca cell division cycle 5-like protein-like, transcript variant 2 (LOC101291540), mRNA	sp|P92948|CDC5L_ARATH	45.4	8e-06	Cell division cycle 5-like protein OS=Arabidopsis thaliana GN=CDC5 PE=1 SV=2	--	--	--	--	--	K12860	4e-13	70.9	gmx:100801352	pre-mRNA-splicing factor CDC5/CEF1	GO:0042742//defense response to bacterium;GO:0009870//defense response signaling pathway, resistance gene-dependent;GO:0050832//defense response to fungus;GO:0010204//defense response signaling pathway, resistance gene-independent	GO:0003677//DNA binding;GO:0003682//chromatin binding	GO:0009507//chloroplast
105	Unigene29251_PDX	165	gi|462404021|gb|EMJ09578.1|	101.3	4e-21	hypothetical protein PRUPE_ppa000753mg [Prunus persica]	gi|470132440|ref|XM_004302042.1|	105	1e-20	PREDICTED: Fragaria vesca subsp. vesca cell division cycle 5-like protein-like, transcript variant 2 (LOC101291540), mRNA	sp|P92948|CDC5L_ARATH	45.4	8e-06	Cell division cycle 5-like protein OS=Arabidopsis thaliana GN=CDC5 PE=1 SV=2	--	--	--	--	--	K12860	4e-13	70.9	gmx:100801352	pre-mRNA-splicing factor CDC5/CEF1	GO:0042742//defense response to bacterium;GO:0009870//defense response signaling pathway, resistance gene-dependent;GO:0050832//defense response to fungus;GO:0010204//defense response signaling pathway, resistance gene-independent	GO:0003677//DNA binding;GO:0003682//chromatin binding	GO:0009507//chloroplast
106	Unigene29662_PDX	166	gi|302398987|gb|ADL36788.1|	88.2	4e-17	MYBR domain class transcription factor [Malus x domestica]	gi|302398986|gb|HM122649.1|	276	6e-72	Malus x domestica MYBR domain class transcription factor (MYBR8) mRNA, complete cds	--	--	--	--	--	--	--	--	--	--	--	--	--	--	-	-	-
107	Unigene29843_PDX	166	gi|462399922|gb|EMJ05590.1|	84	8e-16	hypothetical protein PRUPE_ppa006879mg [Prunus persica]	--	--	--	--	--	--	--	--	--	--	--	--	--	--	--	--	--	--	-	GO:0003677//DNA binding;GO:0003682//chromatin binding	-
108	Unigene29912_PDX	167	gi|462414573|gb|EMJ19310.1|	102.4	2e-21	hypothetical protein PRUPE_ppa006768mg [Prunus persica]	gi|470144429|ref|XM_004307812.1|	204	2e-50	PREDICTED: Fragaria vesca subsp. vesca TOM1-like protein 2-like (LOC101295374), mRNA	--	--	--	--	--	--	--	--	--	--	--	--	--	--	GO:0006623//protein targeting to vacuole;GO:0006944//cellular membrane fusion;GO:0006891//intra-Golgi vesicle-mediated transport;GO:0016310//phosphorylation	GO:0016301//kinase activity;GO:0008565//protein transporter activity	GO:0005795//Golgi stack;GO:0005886//plasma membrane;GO:0005634//nucleus;GO:0005829//cytosol
109	Unigene30405_PDX	167	gi|462399399|gb|EMJ05067.1|	72	3e-12	hypothetical protein PRUPE_ppa024805mg [Prunus persica]	--	--	--	--	--	--	--	--	--	--	--	--	--	--	--	--	--	--	-	-	-
110	Unigene30419_PDX	167	gi|470133747|ref|XP_004302721.1|	96.7	1e-19	PREDICTED: telomere repeat-binding protein 5-like [Fragaria vesca subsp. vesca]	gi|470133746|ref|XM_004302673.1|	153	6e-35	PREDICTED: Fragaria vesca subsp. vesca telomere repeat-binding protein 5-like (LOC101313228), mRNA	sp|Q6R0E3|TRP5_ARATH	86.3	4e-18	Telomere repeat-binding protein 5 OS=Arabidopsis thaliana GN=TRP5 PE=1 SV=2	--	--	--	--	--	--	--	--	--	--	GO:0009753//response to jasmonic acid stimulus;GO:0009739//response to gibberellin stimulus;GO:0046686//response to cadmium ion;GO:0009751//response to salicylic acid stimulus;GO:0009733//response to auxin stimulus;GO:0009737//response to abscisic acid stimulus;GO:0009723//response to ethylene stimulus;GO:0009651//response to salt stress	GO:0008301//DNA binding, bending;GO:0003691//double-stranded telomeric DNA binding;GO:0003682//chromatin binding	-
111	Unigene30673_PDX	167	gi|462414573|gb|EMJ19310.1|	98.6	3e-20	hypothetical protein PRUPE_ppa006768mg [Prunus persica]	gi|470144429|ref|XM_004307812.1|	129	9e-28	PREDICTED: Fragaria vesca subsp. vesca TOM1-like protein 2-like (LOC101295374), mRNA	--	--	--	--	--	--	--	--	--	--	--	--	--	--	GO:0006886//intracellular protein transport	-	GO:0005622//intracellular;GO:0005886//plasma membrane
112	Unigene31465_PDX	169	gi|462417087|gb|EMJ21824.1|	87.4	7e-17	hypothetical protein PRUPE_ppa002218mg [Prunus persica]	gi|470145467|ref|XM_004308312.1|	79.8	7e-13	PREDICTED: Fragaria vesca subsp. vesca AT-rich interactive domain-containing protein 1-like (LOC101312779), mRNA	--	--	--	--	--	--	--	--	--	--	--	--	--	--	-	-	-
113	Unigene31612_PDX	169	gi|470143154|ref|XP_004307247.1|	103.6	1e-21	PREDICTED: uncharacterized protein LOC101301818 [Fragaria vesca subsp. vesca]	gi|470143153|ref|XM_004307199.1|	145	1e-32	PREDICTED: Fragaria vesca subsp. vesca uncharacterized LOC101301818 (LOC101301818), mRNA	--	--	--	--	--	--	--	--	--	--	--	--	--	--	GO:0006355//regulation of transcription, DNA-dependent	GO:0003700//sequence-specific DNA binding transcription factor activity;GO:0003677//DNA binding;GO:0003682//chromatin binding	GO:0005634//nucleus
114	Unigene31728_PDX	169	gi|452863715|dbj|BAM84359.1|	86.3	1e-16	MYB transcription factor [Malus x domestica]	gi|452863714|dbj|AB743999.1|	260	4e-67	Malus x domestica MYBP mRNA for MYB transcription factor, complete cds, cultivar: JPP35	sp|Q9FE25|MYB75_ARATH	56.6	3e-09	Transcription factor MYB75 OS=Arabidopsis thaliana GN=MYB75 PE=1 SV=1	--	--	--	--	--	K09422	2e-09	58.5	vvi:100243253	myb proto-oncogene protein, plant	-	GO:0003677//DNA binding;GO:0003682//chromatin binding	-
115	Unigene31775_PDX	171	gi|302398929|gb|ADL36759.1|	54.7	5e-07	MYB domain class transcription factor [Malus x domestica]	gi|302398928|gb|HM122620.1|	149	9e-34	Malus x domestica MYB domain class transcription factor (MYB25) mRNA, complete cds	--	--	--	--	--	--	--	--	--	--	--	--	--	--	-	-	-
116	Unigene32094_PDX	171	gi|462415160|gb|EMJ19897.1|	77	1e-13	hypothetical protein PRUPE_ppa008790mg [Prunus persica]	--	--	--	--	sp|Q8GUH2|Y1015_ARATH	60.5	2e-10	Uncharacterized protein At1g01500 OS=Arabidopsis thaliana GN=At1g01500 PE=2 SV=1	--	--	--	--	--	--	--	--	--	--	-	GO:0097159//organic cyclic compound binding;GO:0016616//oxidoreductase activity, acting on the CH-OH group of donors, NAD or NADP as acceptor;GO:1901363	-
117	Unigene32216_PDX	171	gi|462406987|gb|EMJ12451.1|	113.2	1e-24	hypothetical protein PRUPE_ppa019522mg [Prunus persica]	gi|301072402|gb|GQ867222.1|	180	3e-43	Fragaria chiloensis transcription factor (MYB1) mRNA, complete cds	sp|Q9S9K9|MYB3_ARATH	100	3e-22	Transcription factor MYB3 OS=Arabidopsis thaliana GN=MYB3 PE=1 SV=1	--	--	--	--	--	K09422	1e-23	105	vvi:100233136	myb proto-oncogene protein, plant	-	GO:0003677//DNA binding;GO:0003682//chromatin binding	-
118	Unigene32386_PDX	172	gi|302398953|gb|ADL36771.1|	107.1	9e-23	MYB domain class transcription factor [Malus x domestica]	gi|302398952|gb|HM122632.1|	252	9e-65	Malus x domestica MYB domain class transcription factor (MYB88) mRNA, complete cds	--	--	--	--	--	--	--	--	--	K09422	7e-21	96.7	rcu:RCOM_0697470	myb proto-oncogene protein, plant	GO:0010052//guard cell differentiation;GO:0006355//regulation of transcription, DNA-dependent	GO:0043565//sequence-specific DNA binding;GO:0003700//sequence-specific DNA binding transcription factor activity;GO:0003682//chromatin binding	GO:0005634//nucleus
119	Unigene32531_PDX	172	gi|302398971|gb|ADL36780.1|	120.9	6e-27	MYBR domain class transcription factor [Malus x domestica]	gi|302398970|gb|HM122641.1|	262	9e-68	Malus x domestica MYBR domain class transcription factor (MYBR16) mRNA, complete cds	--	--	--	--	--	--	--	--	--	--	--	--	--	--	GO:0009725//response to hormone stimulus;GO:1901700	GO:0003677//DNA binding;GO:0003682//chromatin binding	GO:0005634//nucleus
120	Unigene32576_PDX	172	gi|302398989|gb|ADL36789.1|	107.5	6e-23	MYBR domain class transcription factor [Malus x domestica]	gi|302398988|gb|HM122650.1|	293	3e-77	Malus x domestica MYBR domain class transcription factor (MYBR9) mRNA, complete cds	sp|Q2V9B0|MY1R1_SOLTU	82.4	6e-17	Transcription factor MYB1R1 OS=Solanum tuberosum PE=2 SV=1	--	--	--	--	--	--	--	--	--	--	-	GO:0008270//zinc ion binding;GO:0003682//chromatin binding;GO:0003677//DNA binding	-
121	Unigene32812_PDX	172	gi|462401475|gb|EMJ07032.1|	84.3	6e-16	hypothetical protein PRUPE_ppa011002mg [Prunus persica]	gi|358350583|dbj|AB627311.1|	204	2e-50	Malus x domestica mRNA, microsatellite: MEST187, clone: SAM01_15_D05	--	--	--	--	--	--	--	--	--	--	--	--	--	--	GO:1901700;GO:0009725//response to hormone stimulus	GO:0005488//binding	-
122	Unigene33249_PDX	173	gi|462414573|gb|EMJ19310.1|	94.7	4e-19	hypothetical protein PRUPE_ppa006768mg [Prunus persica]	gi|470144429|ref|XM_004307812.1|	151	2e-34	PREDICTED: Fragaria vesca subsp. vesca TOM1-like protein 2-like (LOC101295374), mRNA	--	--	--	--	--	--	--	--	--	--	--	--	--	--	GO:0006623//protein targeting to vacuole;GO:0006944//cellular membrane fusion;GO:0006891//intra-Golgi vesicle-mediated transport;GO:0016310//phosphorylation	GO:0016301//kinase activity;GO:0008565//protein transporter activity	GO:0005795//Golgi stack;GO:0005886//plasma membrane;GO:0005634//nucleus;GO:0005829//cytosol
123	Unigene33447_PDX	173	gi|302398975|gb|ADL36782.1|	107.8	5e-23	MYBR domain class transcription factor [Malus x domestica]	gi|302398974|gb|HM122643.1|	264	2e-68	Malus x domestica MYBR domain class transcription factor (MYBR18) mRNA, complete cds	sp|Q2V9B0|MY1R1_SOLTU	74.7	1e-14	Transcription factor MYB1R1 OS=Solanum tuberosum PE=2 SV=1	--	--	--	--	--	--	--	--	--	--	GO:0009753//response to jasmonic acid stimulus;GO:0009739//response to gibberellin stimulus;GO:0046686//response to cadmium ion;GO:0009751//response to salicylic acid stimulus;GO:0009733//response to auxin stimulus;GO:0009737//response to abscisic acid stimulus;GO:0009723//response to ethylene stimulus;GO:0009651//response to salt stress;GO:0080167//response to karrikin	GO:0003677//DNA binding;GO:0003682//chromatin binding;GO:0008270//zinc ion binding	-
124	Unigene33584_PDX	174	gi|302398975|gb|ADL36782.1|	109.4	1e-23	MYBR domain class transcription factor [Malus x domestica]	gi|302398974|gb|HM122643.1|	319	5e-85	Malus x domestica MYBR domain class transcription factor (MYBR18) mRNA, complete cds	sp|Q2V9B0|MY1R1_SOLTU	74.7	1e-14	Transcription factor MYB1R1 OS=Solanum tuberosum PE=2 SV=1	--	--	--	--	--	--	--	--	--	--	GO:0009753//response to jasmonic acid stimulus;GO:0009739//response to gibberellin stimulus;GO:0046686//response to cadmium ion;GO:0009751//response to salicylic acid stimulus;GO:0009733//response to auxin stimulus;GO:0009737//response to abscisic acid stimulus;GO:0009723//response to ethylene stimulus;GO:0009651//response to salt stress;GO:0080167//response to karrikin	GO:0003677//DNA binding;GO:0003682//chromatin binding;GO:0008270//zinc ion binding	-
125	Unigene33712_PDX	174	gi|392499125|gb|AFM75823.1|	92	3e-18	MYB4 [Malus hybrid cultivar]	gi|392499124|gb|JX013493.1|	200	3e-49	Malus hybrid cultivar cultivar Royalty MYB4 mRNA, complete cds	sp|P27898|MYBP_MAIZE	57	3e-09	Myb-related protein P OS=Zea mays GN=P PE=2 SV=1	--	--	--	--	--	K09422	3e-09	58.2	vvi:100260656	myb proto-oncogene protein, plant	-	-	-
126	Unigene33992_PDX	174	gi|462400839|gb|EMJ06396.1|	98.6	3e-20	hypothetical protein PRUPE_ppa005708mg [Prunus persica]	gi|470132466|ref|XM_004302055.1|	87.7	3e-15	PREDICTED: Fragaria vesca subsp. vesca protein PHR1-LIKE 1-like (LOC101295726), mRNA	sp|Q8GUN5|PHL1_ARATH	70.9	2e-13	Protein PHR1-LIKE 1 OS=Arabidopsis thaliana GN=PHL1 PE=1 SV=1	--	--	--	--	--	--	--	--	--	--	-	GO:0003677//DNA binding;GO:0003682//chromatin binding	-
127	Unigene34446_PDX	177	gi|462397851|gb|EMJ03519.1|	101.7	3e-21	hypothetical protein PRUPE_ppa008116mg [Prunus persica]	gi|470104613|ref|XM_004288645.1|	77.8	3e-12	PREDICTED: Fragaria vesca subsp. vesca uncharacterized LOC101307340 (LOC101307340), mRNA	--	--	--	--	--	--	--	--	--	--	--	--	--	--	GO:0043687//post-translational protein modification;GO:0045893//positive regulation of transcription, DNA-dependent	GO:0003677//DNA binding;GO:0003700//sequence-specific DNA binding transcription factor activity;GO:0003682//chromatin binding	GO:0005634//nucleus
128	Unigene34956_PDX	177	gi|462404021|gb|EMJ09578.1|	92.4	2e-18	hypothetical protein PRUPE_ppa000753mg [Prunus persica]	gi|470132440|ref|XM_004302042.1|	71.9	2e-10	PREDICTED: Fragaria vesca subsp. vesca cell division cycle 5-like protein-like, transcript variant 2 (LOC101291540), mRNA	sp|P92948|CDC5L_ARATH	51.6	1e-07	Cell division cycle 5-like protein OS=Arabidopsis thaliana GN=CDC5 PE=1 SV=2	--	--	--	--	--	K12860	5e-15	77.4	gmx:100801352	pre-mRNA-splicing factor CDC5/CEF1	GO:0042742//defense response to bacterium;GO:0009870//defense response signaling pathway, resistance gene-dependent;GO:0050832//defense response to fungus;GO:0010204//defense response signaling pathway, resistance gene-independent;GO:0051301//cell division	GO:0003677//DNA binding;GO:0003682//chromatin binding	GO:0009507//chloroplast
129	Unigene35041_PDX	179	gi|462403666|gb|EMJ09223.1|	100.5	8e-21	hypothetical protein PRUPE_ppa003104mg [Prunus persica]	gi|470133368|ref|XM_004302491.1|	172	7e-41	PREDICTED: Fragaria vesca subsp. vesca uncharacterized LOC101305859 (LOC101305859), mRNA	--	--	--	--	--	--	--	--	--	--	--	--	--	--	GO:0006891//intra-Golgi vesicle-mediated transport;GO:0006886//intracellular protein transport	GO:0008565//protein transporter activity	GO:0005795//Golgi stack;GO:0005886//plasma membrane;GO:0005634//nucleus
130	Unigene35077_PDX	182	gi|302398939|gb|ADL36764.1|	102.4	2e-21	MYB domain class transcription factor [Malus x domestica]	gi|302398938|gb|HM122625.1|	244	2e-62	Malus x domestica MYB domain class transcription factor (MYB33) mRNA, complete cds	--	--	--	--	--	--	--	--	--	K09422	2e-07	52	rcu:RCOM_1153840	myb proto-oncogene protein, plant	-	-	-
131	Unigene35847_PDX	182	gi|462407328|gb|EMJ12662.1|	108.6	3e-23	hypothetical protein PRUPE_ppa007417mg [Prunus persica]	gi|470115250|ref|XM_004293768.1|	212	8e-53	PREDICTED: Fragaria vesca subsp. vesca myb family transcription factor APL-like, transcript variant 1 (LOC101306017), mRNA	sp|Q9SAK5|APL_ARATH	93.2	3e-20	Myb family transcription factor APL OS=Arabidopsis thaliana GN=APL PE=2 SV=2	--	--	--	--	--	--	--	--	--	--	GO:0006355//regulation of transcription, DNA-dependent;GO:0010089//xylem development;GO:0010088//phloem development	GO:0003677//DNA binding;GO:0003700//sequence-specific DNA binding transcription factor activity;GO:0003682//chromatin binding	GO:0005739//mitochondrion;GO:0005634//nucleus
132	Unigene36144_PDX	182	gi|462407328|gb|EMJ12662.1|	65.1	3e-10	hypothetical protein PRUPE_ppa007417mg [Prunus persica]	gi|385765142|gb|JF812969.1|	93.7	5e-17	Theobroma cacao clone GU261 microsatellite mTc-UNICAMP02 sequence	--	--	--	--	--	--	--	--	--	--	--	--	--	--	-	-	-
133	Unigene36181_PDX	183	gi|302398933|gb|ADL36761.1|	94.4	6e-19	MYB domain class transcription factor [Malus x domestica]	gi|302398932|gb|HM122622.1|	250	4e-64	Malus x domestica MYB domain class transcription factor (MYB30) mRNA, complete cds	--	--	--	--	--	--	--	--	--	--	--	--	--	--	-	-	-
134	Unigene36589_PDX	184	gi|462420160|gb|EMJ24423.1|	30	4e-14	hypothetical protein PRUPE_ppa007222mg [Prunus persica]	--	--	--	--	--	--	--	--	--	--	--	--	--	--	--	--	--	--	-	GO:0003677//DNA binding;GO:0003682//chromatin binding	-
135	Unigene36653_PDX	185	gi|470108860|ref|XP_004290725.1|	106.7	1e-22	PREDICTED: uncharacterized protein LOC101311930 [Fragaria vesca subsp. vesca]	gi|470108859|ref|XM_004290677.1|	198	1e-48	PREDICTED: Fragaria vesca subsp. vesca uncharacterized LOC101311930 (LOC101311930), mRNA	--	--	--	--	--	--	--	--	--	--	--	--	--	--	GO:0006891//intra-Golgi vesicle-mediated transport;GO:0006886//intracellular protein transport	GO:0008565//protein transporter activity	GO:0005795//Golgi stack
136	Unigene36729_PDX	187	gi|462401475|gb|EMJ07032.1|	115.9	1e-25	hypothetical protein PRUPE_ppa011002mg [Prunus persica]	gi|358350583|dbj|AB627311.1|	268	2e-69	Malus x domestica mRNA, microsatellite: MEST187, clone: SAM01_15_D05	sp|Q6R0H0|ASG4_ARATH	104	1e-23	Transcription factor ASG4 OS=Arabidopsis thaliana GN=ASG4 PE=2 SV=1	--	--	--	--	--	K12134	8e-15	76.6	aly:ARALYDRAFT_904154	circadian clock associated 1	GO:0009753//response to jasmonic acid stimulus;GO:0009739//response to gibberellin stimulus;GO:0009651//response to salt stress;GO:0006355//regulation of transcription, DNA-dependent;GO:0009751//response to salicylic acid stimulus;GO:0032922//circadian regulation of gene expression;GO:0009733//response to auxin stimulus;GO:0043966//histone H3 acetylation;GO:0048574//long-day photoperiodism, flowe…	GO:0003677//DNA binding;GO:0003700//sequence-specific DNA binding transcription factor activity;GO:0003682//chromatin binding	GO:0005634//nucleus
137	Unigene36838_PDX	187	gi|302398947|gb|ADL36768.1|	110.9	6e-24	MYB domain class transcription factor [Malus x domestica]	gi|302398946|gb|HM122629.1|	252	9e-65	Malus x domestica MYB domain class transcription factor (MYB40) mRNA, complete cds	--	--	--	--	--	--	--	--	--	--	--	--	--	--	-	-	-
138	Unigene37712_PDX	188	gi|255558490|ref|XP_002520270.1|	85.1	3e-16	protein transporter, putative [Ricinus communis] >gi|223540489|gb|EEF42056.1| protein transporter, putative [Ricinus communis]	gi|470108859|ref|XM_004290677.1|	107	3e-21	PREDICTED: Fragaria vesca subsp. vesca uncharacterized LOC101311930 (LOC101311930), mRNA	--	--	--	--	--	--	--	--	--	--	--	--	--	--	GO:0010363//regulation of plant-type hypersensitive response;GO:0031348//negative regulation of defense response;GO:0006891//intra-Golgi vesicle-mediated transport;GO:0009627//systemic acquired resistance;GO:0010200//response to chitin;GO:0006612//protein targeting to membrane;GO:0006944//cellular membrane fusion;GO:0043069//negative regulation of programmed cell death;GO:0030968//endoplasmic ret…	GO:0008565//protein transporter activity	GO:0005795//Golgi stack
139	Unigene37998_PDX	189	gi|363807802|ref|NP_001241924.1|	72	3e-12	uncharacterized LOC100819467 [Glycine max] >gi|330376142|gb|AEC13303.1| MYB transcription factor MYB12B2 [Glycine max]	gi|470117811|ref|XM_004294994.1|	71.9	2e-10	PREDICTED: Fragaria vesca subsp. vesca uncharacterized LOC101295899 (LOC101295899), mRNA	sp|P81396|MYB40_ANTMA	68.2	1e-12	Myb-related protein 340 OS=Antirrhinum majus GN=MYB340 PE=2 SV=1	--	--	--	--	--	K09422	3e-13	71.2	aly:ARALYDRAFT_477955	myb proto-oncogene protein, plant	GO:0052542//defense response by callose deposition;GO:0009620//response to fungus;GO:0009414//response to water deprivation;GO:0009867//jasmonic acid mediated signaling pathway;GO:0006355//regulation of transcription, DNA-dependent;GO:0009611//response to wounding;GO:0009695//jasmonic acid biosynthetic process;GO:0042538//hyperosmotic salinity response;GO:0009733//response to auxin stimulus;GO:00…	GO:0003677//DNA binding;GO:0003700//sequence-specific DNA binding transcription factor activity;GO:0003682//chromatin binding	GO:0005634//nucleus
140	Unigene38006_PDX	190	gi|255547411|ref|XP_002514763.1|	101.3	4e-21	r2r3-myb transcription factor, putative [Ricinus communis] >gi|223546367|gb|EEF47869.1| r2r3-myb transcription factor, putative [Ricinus communis]	gi|110350029|gb|AC182677.2|	153	6e-35	Populus trichocarpa clone Pop1-29G16, complete sequence	sp|P81392|MYB06_ANTMA	95.5	6e-21	Myb-related protein 306 OS=Antirrhinum majus GN=MYB306 PE=2 SV=1	--	--	--	--	--	K09422	3e-22	101	rcu:RCOM_1472910	myb proto-oncogene protein, plant	GO:0010118//stomatal movement;GO:0009753//response to jasmonic acid stimulus;GO:0009414//response to water deprivation;GO:0009416//response to light stimulus;GO:0006355//regulation of transcription, DNA-dependent;GO:0009751//response to salicylic acid stimulus;GO:0009737//response to abscisic acid stimulus	GO:0003677//DNA binding;GO:0003700//sequence-specific DNA binding transcription factor activity;GO:0003682//chromatin binding	GO:0005634//nucleus
141	Unigene38749_PDX	193	gi|302398983|gb|ADL36786.1|	117.1	8e-26	MYBR domain class transcription factor [Malus x domestica]	gi|302398982|gb|HM122647.1|	307	2e-81	Malus x domestica MYBR domain class transcription factor (MYBR4) mRNA, complete cds	sp|Q6R0H0|ASG4_ARATH	74.7	1e-14	Transcription factor ASG4 OS=Arabidopsis thaliana GN=ASG4 PE=2 SV=1	--	--	--	--	--	--	--	--	--	--	GO:0046686//response to cadmium ion;GO:0009739//response to gibberellin stimulus;GO:0009737//response to abscisic acid stimulus;GO:0009651//response to salt stress;GO:0009733//response to auxin stimulus;GO:0009751//response to salicylic acid stimulus;GO:0009753//response to jasmonic acid stimulus;GO:0009723//response to ethylene stimulus	GO:0003677//DNA binding;GO:0003682//chromatin binding	-
142	Unigene38991_PDX	193	gi|358248508|ref|NP_001240149.1|	78.6	3e-14	uncharacterized protein LOC100779871 [Glycine max]	gi|470114450|ref|XM_004293380.1|	105	1e-20	PREDICTED: Fragaria vesca subsp. vesca myb family transcription factor APL-like, transcript variant 2 (LOC101308645), mRNA	sp|Q9SAK5|APL_ARATH	56.2	4e-09	Myb family transcription factor APL OS=Arabidopsis thaliana GN=APL PE=2 SV=2	--	--	--	--	--	--	--	--	--	--	-	GO:0003677//DNA binding;GO:0003682//chromatin binding	-
143	Unigene39085_PDX	194	gi|462398490|gb|EMJ04158.1|	110.2	1e-23	hypothetical protein PRUPE_ppa015076mg [Prunus persica]	gi|470104273|ref|XM_004288485.1|	206	5e-51	PREDICTED: Fragaria vesca subsp. vesca uncharacterized LOC101304811 (LOC101304811), mRNA	sp|Q9SAK5|APL_ARATH	80.1	3e-16	Myb family transcription factor APL OS=Arabidopsis thaliana GN=APL PE=2 SV=2	--	--	--	--	--	--	--	--	--	--	-	GO:0003700//sequence-specific DNA binding transcription factor activity;GO:0003677//DNA binding;GO:0003682//chromatin binding	GO:0005634//nucleus
144	Unigene39261_PDX	199	gi|462406476|gb|EMJ11940.1|	96.7	1e-19	hypothetical protein PRUPE_ppa021568mg [Prunus persica]	gi|470125378|ref|XM_004298632.1|	109	9e-22	PREDICTED: Fragaria vesca subsp. vesca protein ODORANT1-like, transcript variant 2 (LOC101295622), mRNA	sp|Q50EX6|ODO1_PETHY	77	2e-15	Protein ODORANT1 OS=Petunia hybrida GN=ODO1 PE=2 SV=1	--	--	--	--	--	K09422	2e-15	78.6	pop:POPTR_413758	myb proto-oncogene protein, plant	-	GO:0003677//DNA binding;GO:0003682//chromatin binding	-
145	Unigene39276_PDX	199	gi|224077334|ref|XP_002305215.1|	125.6	2e-28	predicted protein [Populus trichocarpa] >gi|222848179|gb|EEE85726.1| predicted protein [Populus trichocarpa]	gi|470106460|ref|XM_004289542.1|	242	9e-62	PREDICTED: Fragaria vesca subsp. vesca protein ODORANT1-like (LOC101309883), mRNA	sp|Q50EX6|ODO1_PETHY	112	4e-26	Protein ODORANT1 OS=Petunia hybrida GN=ODO1 PE=2 SV=1	--	--	--	--	--	K09422	2e-29	125	pop:POPTR_648134	myb proto-oncogene protein, plant	GO:0006355//regulation of transcription, DNA-dependent;GO:0009737//response to abscisic acid stimulus;GO:2000652//regulation of secondary cell wall biogenesis	GO:0003677//DNA binding;GO:0003700//sequence-specific DNA binding transcription factor activity;GO:0003682//chromatin binding	GO:0005634//nucleus
146	Unigene39321_PDX	200	gi|462411744|gb|EMJ16793.1|	57	1e-07	hypothetical protein PRUPE_ppa007697mg [Prunus persica]	gi|71041109|gb|DQ074475.1|	129	9e-28	Malus x domestica MYBR2 mRNA, complete cds	--	--	--	--	--	--	--	--	--	--	--	--	--	--	-	-	-
147	Unigene39516_PDX	201	gi|470117735|ref|XP_004295005.1|	68.2	4e-11	PREDICTED: transcription repressor MYB5-like [Fragaria vesca subsp. vesca]	gi|393714907|dbj|AB733196.1|	327	2e-87	Pyrus pyrifolia DNA, complete sequence, microsatellite: TsuGNH049, cultivar: Housui	sp|Q38850|MYB5_ARATH	65.5	7e-12	Transcription repressor MYB5 OS=Arabidopsis thaliana GN=MYB5 PE=1 SV=1	--	--	--	--	--	K09422	3e-12	68.2	mtr:MTR_3g083540	myb proto-oncogene protein, plant	-	-	-
148	Unigene39955_PDX	202	gi|462397933|gb|EMJ03601.1|	100.1	1e-20	hypothetical protein PRUPE_ppa009512mg [Prunus persica]	gi|470117093|ref|XM_004294651.1|	121	2e-25	PREDICTED: Fragaria vesca subsp. vesca uncharacterized LOC101310677 (LOC101310677), mRNA	--	--	--	--	--	--	--	--	--	--	--	--	--	--	-	GO:0003677//DNA binding;GO:0003682//chromatin binding	-
149	Unigene40039_PDX	202	gi|302398971|gb|ADL36780.1|	116.3	1e-25	MYBR domain class transcription factor [Malus x domestica]	gi|302398970|gb|HM122641.1|	319	5e-85	Malus x domestica MYBR domain class transcription factor (MYBR16) mRNA, complete cds	--	--	--	--	--	--	--	--	--	--	--	--	--	--	-	-	-
150	Unigene40261_PDX	203	gi|71041080|gb|AAZ20428.1|	114.4	5e-25	MYB4 [Malus x domestica]	gi|71041079|gb|DQ074460.1|	305	7e-81	Malus x domestica MYB4 mRNA, complete cds	--	--	--	--	--	--	--	--	--	--	--	--	--	--	-	-	-
151	Unigene40279_PDX	203	gi|462395301|gb|EMJ01100.1|	73.2	1e-12	hypothetical protein PRUPE_ppa006710mg [Prunus persica]	--	--	--	--	--	--	--	--	--	--	--	--	--	--	--	--	--	--	GO:0006891//intra-Golgi vesicle-mediated transport;GO:0006886//intracellular protein transport	GO:0008565//protein transporter activity	GO:0005795//Golgi stack;GO:0005634//nucleus
152	Unigene40585_PDX	205	gi|462417473|gb|EMJ22210.1|	126.3	1e-28	hypothetical protein PRUPE_ppa002374mg [Prunus persica]	gi|470143667|ref|XM_004307445.1|	226	6e-57	PREDICTED: Fragaria vesca subsp. vesca telomere repeat-binding protein 4-like (LOC101306171), mRNA	sp|Q9SNB9|TRP2_ARATH	115	8e-27	Telomere repeat-binding protein 2 OS=Arabidopsis thaliana GN=TRP2 PE=1 SV=1	--	--	--	--	--	--	--	--	--	--	GO:0006367//transcription initiation from RNA polymerase II promoter;GO:0009739//response to gibberellin stimulus;GO:0009414//response to water deprivation;GO:0010260//organ senescence;GO:0006355//regulation of transcription, DNA-dependent;GO:0016926//protein desumoylation;GO:0009753//response to jasmonic acid stimulus;GO:0009751//response to salicylic acid stimulus;GO:0042538//hyperosmotic salin…	GO:0005515//protein binding;GO:0003691//double-stranded telomeric DNA binding;GO:0003682//chromatin binding;GO:0008301//DNA binding, bending	GO:0000781//chromosome, telomeric region;GO:0005634//nucleus
153	Unigene42021_PDX	205	gi|302398945|gb|ADL36767.1|	89.4	1e-17	MYB domain class transcription factor [Malus x domestica]	gi|302398944|gb|HM122628.1|	115	1e-23	Malus x domestica MYB domain class transcription factor (MYB36) mRNA, complete cds	--	--	--	--	--	--	--	--	--	--	--	--	--	--	-	-	-
154	Unigene42107_PDX	207	gi|302398933|gb|ADL36761.1|	116.7	1e-25	MYB domain class transcription factor [Malus x domestica]	gi|302398932|gb|HM122622.1|	301	1e-79	Malus x domestica MYB domain class transcription factor (MYB30) mRNA, complete cds	--	--	--	--	--	--	--	--	--	K09422	8e-07	50.1	vvi:100257755	myb proto-oncogene protein, plant	-	-	-
155	Unigene43019_PDX	207	gi|462424379|gb|EMJ28642.1|	96.7	1e-19	hypothetical protein PRUPE_ppa001566mg [Prunus persica]	gi|470109219|ref|XM_004290850.1|	123	6e-26	PREDICTED: Fragaria vesca subsp. vesca SWI/SNF complex subunit SWI3C-like (LOC101291009), mRNA	sp|Q9XI07|SWI3C_ARATH	59.3	5e-10	SWI/SNF complex subunit SWI3C OS=Arabidopsis thaliana GN=SWI3C PE=1 SV=1	--	--	--	--	--	K11649	2e-15	78.6	vvi:100253973	SWI/SNF related-matrix-associated actin-dependent regulator of chromatin subfamily C	GO:0022402//cell cycle process;GO:0051276//chromosome organization;GO:0006355//regulation of transcription, DNA-dependent;GO:0007059//chromosome segregation;GO:0040029//regulation of gene expression, epigenetic	GO:0005515//protein binding	-
156	Unigene44207_PDX	208	gi|462404021|gb|EMJ09578.1|	115.5	2e-25	hypothetical protein PRUPE_ppa000753mg [Prunus persica]	gi|470132440|ref|XM_004302042.1|	194	2e-47	PREDICTED: Fragaria vesca subsp. vesca cell division cycle 5-like protein-like, transcript variant 2 (LOC101291540), mRNA	sp|P92948|CDC5L_ARATH	105	5e-24	Cell division cycle 5-like protein OS=Arabidopsis thaliana GN=CDC5 PE=1 SV=2	--	--	--	--	--	K12860	8e-26	113	gmx:100801352	pre-mRNA-splicing factor CDC5/CEF1	GO:0000278//mitotic cell cycle;GO:0006396//RNA processing;GO:0042742//defense response to bacterium;GO:0006355//regulation of transcription, DNA-dependent;GO:0009870//defense response signaling pathway, resistance gene-dependent;GO:0051301//cell division;GO:0010204//defense response signaling pathway, resistance gene-independent;GO:0050832//defense response to fungus	GO:0003677//DNA binding;GO:0005515//protein binding;GO:0003700//sequence-specific DNA binding transcription factor activity;GO:0003682//chromatin binding	GO:0009507//chloroplast;GO:0005634//nucleus
157	Unigene44382_PDX	209	gi|462404021|gb|EMJ09578.1|	117.5	6e-26	hypothetical protein PRUPE_ppa000753mg [Prunus persica]	gi|470132440|ref|XM_004302042.1|	186	5e-45	PREDICTED: Fragaria vesca subsp. vesca cell division cycle 5-like protein-like, transcript variant 2 (LOC101291540), mRNA	sp|P92948|CDC5L_ARATH	102	4e-23	Cell division cycle 5-like protein OS=Arabidopsis thaliana GN=CDC5 PE=1 SV=2	--	--	--	--	--	K12860	2e-26	115	gmx:100801352	pre-mRNA-splicing factor CDC5/CEF1	GO:0000278//mitotic cell cycle;GO:0006396//RNA processing;GO:0042742//defense response to bacterium;GO:0006355//regulation of transcription, DNA-dependent;GO:0009870//defense response signaling pathway, resistance gene-dependent;GO:0051301//cell division;GO:0010204//defense response signaling pathway, resistance gene-independent;GO:0050832//defense response to fungus	GO:0003677//DNA binding;GO:0005515//protein binding;GO:0003700//sequence-specific DNA binding transcription factor activity;GO:0003682//chromatin binding	GO:0009507//chloroplast;GO:0005634//nucleus
158	Unigene44528_PDX	209	gi|462397182|gb|EMJ02981.1|	100.9	6e-21	hypothetical protein PRUPE_ppa004229mg [Prunus persica]	gi|470108859|ref|XM_004290677.1|	155	2e-35	PREDICTED: Fragaria vesca subsp. vesca uncharacterized LOC101311930 (LOC101311930), mRNA	--	--	--	--	--	--	--	--	--	--	--	--	--	--	GO:0006891//intra-Golgi vesicle-mediated transport;GO:0006886//intracellular protein transport	GO:0008565//protein transporter activity	GO:0005795//Golgi stack
159	Unigene44580_PDX	208	gi|462417484|gb|EMJ22221.1|	114	7e-25	hypothetical protein PRUPE_ppa010478m2g [Prunus persica]	gi|470143153|ref|XM_004307199.1|	196	5e-48	PREDICTED: Fragaria vesca subsp. vesca uncharacterized LOC101301818 (LOC101301818), mRNA	--	--	--	--	--	--	--	--	--	--	--	--	--	--	GO:0006355//regulation of transcription, DNA-dependent;GO:0006813//potassium ion transport	GO:0005249//voltage-gated potassium channel activity;GO:0003677//DNA binding;GO:0005515//protein binding;GO:0003700//sequence-specific DNA binding transcription factor activity;GO:0003682//chromatin binding	GO:0008076//voltage-gated potassium channel complex;GO:0005576//extracellular region;GO:0005773//vacuole;GO:0005634//nucleus
160	Unigene45211_PDX	209	gi|470107291|ref|XP_004289982.1|	117.9	5e-26	PREDICTED: protein PHR1-LIKE 1-like [Fragaria vesca subsp. vesca]	gi|470107290|ref|XM_004289934.1|	256	7e-66	PREDICTED: Fragaria vesca subsp. vesca protein PHR1-LIKE 1-like (LOC101299337), mRNA	sp|Q8GUN5|PHL1_ARATH	96.7	3e-21	Protein PHR1-LIKE 1 OS=Arabidopsis thaliana GN=PHL1 PE=1 SV=1	--	--	--	--	--	--	--	--	--	--	-	GO:0003677//DNA binding;GO:0003682//chromatin binding	-
161	Unigene45625_PDX	210	gi|302398939|gb|ADL36764.1|	122.5	2e-27	MYB domain class transcription factor [Malus x domestica]	gi|302398938|gb|HM122625.1|	327	2e-87	Malus x domestica MYB domain class transcription factor (MYB33) mRNA, complete cds	sp|Q9FDW1|MYB44_ARATH	52	8e-08	Transcription factor MYB44 OS=Arabidopsis thaliana GN=MYB44 PE=2 SV=1	--	--	--	--	--	K09422	2e-13	72.4	pop:POPTR_1083038	myb proto-oncogene protein, plant	-	GO:0003677//DNA binding;GO:0003682//chromatin binding	-
162	Unigene46443_PDX	210	gi|71041090|gb|AAZ20433.1|	110.9	6e-24	MYB14 [Malus x domestica]	gi|71041089|gb|DQ074465.1|	234	2e-59	Malus x domestica MYB14 mRNA, complete cds	--	--	--	--	--	--	--	--	--	--	--	--	--	--	-	-	-
163	Unigene46639_PDX	211	gi|462404021|gb|EMJ09578.1|	107.5	6e-23	hypothetical protein PRUPE_ppa000753mg [Prunus persica]	gi|470132440|ref|XM_004302042.1|	67.9	3e-09	PREDICTED: Fragaria vesca subsp. vesca cell division cycle 5-like protein-like, transcript variant 2 (LOC101291540), mRNA	sp|P92948|CDC5L_ARATH	52.4	6e-08	Cell division cycle 5-like protein OS=Arabidopsis thaliana GN=CDC5 PE=1 SV=2	--	--	--	--	--	K12860	1e-16	82.8	gmx:100801352	pre-mRNA-splicing factor CDC5/CEF1	GO:0042742//defense response to bacterium;GO:0009870//defense response signaling pathway, resistance gene-dependent;GO:0050832//defense response to fungus;GO:0010204//defense response signaling pathway, resistance gene-independent;GO:0051301//cell division	GO:0003677//DNA binding;GO:0003682//chromatin binding	GO:0009507//chloroplast
164	Unigene46783_PDX	212	gi|366091028|gb|AEX08668.1|	97.4	6e-20	MYB transcription factor 3 [Malus x domestica]	gi|366091027|gb|JN544704.1|	256	7e-66	Malus x domestica MYB transcription factor 3 (MYB3) mRNA, partial cds	--	--	--	--	--	--	--	--	--	--	--	--	--	--	-	-	-
165	Unigene47472_PDX	213	gi|71041086|gb|AAZ20431.1|	129.8	1e-29	MYB11 [Malus x domestica]	gi|358350485|dbj|AB627213.1|	311	1e-82	Malus x domestica mRNA, microsatellite: MEST039, clone: FRT01_18_F07	sp|P10290|MYBC_MAIZE	110	1e-25	Anthocyanin regulatory C1 protein OS=Zea mays GN=C1 PE=2 SV=1	ECU11g1690	71.2	4e-13	COG5147	Myb superfamily proteins, including transcription factors and mRNA splicing factors	K09422	2e-28	122	vvi:100244605	myb proto-oncogene protein, plant	-	GO:0003677//DNA binding;GO:0003682//chromatin binding	-
166	Unigene47835_PDX	217	gi|462405011|gb|EMJ10475.1|	127.9	5e-29	hypothetical protein PRUPE_ppa007562mg [Prunus persica]	gi|302398934|gb|HM122623.1|	234	3e-59	Malus x domestica MYB domain class transcription factor (MYB31) mRNA, complete cds	sp|P81392|MYB06_ANTMA	85.1	9e-18	Myb-related protein 306 OS=Antirrhinum majus GN=MYB306 PE=2 SV=1	--	--	--	--	--	K09422	3e-19	91.3	vvi:100233018	myb proto-oncogene protein, plant	GO:0033993//response to lipid;GO:0009987//cellular process;GO:0010035//response to inorganic substance;GO:0071704;GO:0009725//response to hormone stimulus;GO:0009628//response to abiotic stimulus;GO:1901700;GO:0006950//response to stress	GO:0005488//binding	-
167	Unigene49048_PDX	217	gi|462404936|gb|EMJ10400.1|	89	2e-17	hypothetical protein PRUPE_ppa006472mg [Prunus persica]	gi|470128557|ref|XM_004300157.1|	61.9	2e-07	PREDICTED: Fragaria vesca subsp. vesca uncharacterized LOC101297253 (LOC101297253), mRNA	--	--	--	--	--	--	--	--	--	--	--	--	--	--	-	-	-
168	Unigene49110_PDX	217	gi|462404021|gb|EMJ09578.1|	108.6	3e-23	hypothetical protein PRUPE_ppa000753mg [Prunus persica]	gi|470132440|ref|XM_004302042.1|	107	4e-21	PREDICTED: Fragaria vesca subsp. vesca cell division cycle 5-like protein-like, transcript variant 2 (LOC101291540), mRNA	sp|P92948|CDC5L_ARATH	76.6	3e-15	Cell division cycle 5-like protein OS=Arabidopsis thaliana GN=CDC5 PE=1 SV=2	--	--	--	--	--	K12860	9e-22	99.8	gmx:100801352	pre-mRNA-splicing factor CDC5/CEF1	GO:0042742//defense response to bacterium;GO:0009870//defense response signaling pathway, resistance gene-dependent;GO:0050832//defense response to fungus;GO:0010204//defense response signaling pathway, resistance gene-independent;GO:0051301//cell division	GO:0003677//DNA binding;GO:0003682//chromatin binding	GO:0009507//chloroplast
169	Unigene49699_PDX	218	gi|470119695|ref|XP_004295946.1|	128.6	2e-29	PREDICTED: transcription factor MYB59-like [Fragaria vesca subsp. vesca]	gi|470119694|ref|XM_004295898.1|	208	1e-51	PREDICTED: Fragaria vesca subsp. vesca transcription factor MYB59-like (LOC101301281), mRNA	sp|Q4JL84|MYB59_ARATH	127	2e-30	Transcription factor MYB59 OS=Arabidopsis thaliana GN=MYB59 PE=2 SV=2	ECU11g1690	75.1	3e-14	COG5147	Myb superfamily proteins, including transcription factors and mRNA splicing factors	K09422	2e-30	128	pop:POPTR_797707	myb proto-oncogene protein, plant	GO:0009753//response to jasmonic acid stimulus;GO:0009739//response to gibberellin stimulus;GO:0009651//response to salt stress;GO:0006355//regulation of transcription, DNA-dependent;GO:0009751//response to salicylic acid stimulus;GO:0009733//response to auxin stimulus;GO:0010200//response to chitin;GO:0009737//response to abscisic acid stimulus;GO:0009723//response to ethylene stimulus;GO:004668…	GO:0003677//DNA binding;GO:0003700//sequence-specific DNA binding transcription factor activity;GO:0003682//chromatin binding	GO:0005634//nucleus
170	Unigene51518_PDX	218	gi|462418233|gb|EMJ22682.1|	132.5	2e-30	hypothetical protein PRUPE_ppa005762mg [Prunus persica]	gi|470104307|ref|XM_004288502.1|	151	3e-34	PREDICTED: Fragaria vesca subsp. vesca SWR1-complex protein 4-like (LOC101309673), mRNA	--	--	--	--	--	--	--	--	--	K11324	8e-31	129	rcu:RCOM_1345900	DNA methyltransferase 1-associated protein 1	GO:0043967//histone H4 acetylation;GO:0006281//DNA repair;GO:0043968//histone H2A acetylation;GO:0032259//methylation;GO:0045892//negative regulation of transcription, DNA-dependent;GO:0006338//chromatin remodeling	GO:0003677//DNA binding;GO:0003700//sequence-specific DNA binding transcription factor activity;GO:0008168//methyltransferase activity;GO:0003682//chromatin binding	GO:0035267//NuA4 histone acetyltransferase complex
171	Unigene51674_PDX	219	gi|294494683|gb|ADE92935.1|	133.7	9e-31	transcription factor MYB1, partial [Malus x domestica]	gi|302398916|gb|HM122614.1|	244	3e-62	Malus x domestica MYB domain class transcription factor (MYB1) mRNA, complete cds	--	--	--	--	--	--	--	--	--	K09422	2e-16	82	vvi:100240975	myb proto-oncogene protein, plant	-	GO:0003677//DNA binding;GO:0003682//chromatin binding	-
172	Unigene51904_PDX	221	gi|302398947|gb|ADL36768.1|	127.9	4e-29	MYB domain class transcription factor [Malus x domestica]	gi|302398946|gb|HM122629.1|	349	6e-94	Malus x domestica MYB domain class transcription factor (MYB40) mRNA, complete cds	--	--	--	--	--	--	--	--	--	K09422	3e-06	48.1	gmx:100788976	myb proto-oncogene protein, plant	-	-	-
173	Unigene52545_PDX	221	gi|462416664|gb|EMJ21401.1|	24.3	1e-09	hypothetical protein PRUPE_ppa003091mg [Prunus persica]	gi|470142062|ref|XM_004306690.1|	63.9	6e-08	PREDICTED: Fragaria vesca subsp. vesca C-terminal binding protein AN-like (LOC101310639), mRNA	sp|O23702|CTBP_ARATH	49.3	5e-10	C-terminal binding protein AN OS=Arabidopsis thaliana GN=AN PE=1 SV=1	--	--	--	--	--	--	--	--	--	--	-	-	-
174	Unigene52690_PDX	223	gi|470106461|ref|XP_004289590.1|	52.4	2e-06	PREDICTED: protein ODORANT1-like [Fragaria vesca subsp. vesca]	gi|359488281|ref|XM_002265046.2|	113	7e-23	PREDICTED: Vitis vinifera protein ODORANT1-like (LOC100265304), mRNA	sp|Q50EX6|ODO1_PETHY	50.1	3e-07	Protein ODORANT1 OS=Petunia hybrida GN=ODO1 PE=2 SV=1	--	--	--	--	--	K09422	2e-07	52.4	mtr:MTR_3g065440	myb proto-oncogene protein, plant	-	-	-
175	Unigene52716_PDX	1206	gi|383290961|gb|AFH03058.1|	142.5	1e-33	R2R3-MYB transcription factor MYB6 [Epimedium sagittatum]	gi|470126313|ref|XM_004299085.1|	218	2e-54	PREDICTED: Fragaria vesca subsp. vesca uncharacterized LOC101310124 (LOC101310124), mRNA	sp|Q8LPH6|MYB86_ARATH	122	4e-29	Transcription factor MYB86 OS=Arabidopsis thaliana GN=MYB86 PE=2 SV=1	ECU11g1690	69.3	2e-12	COG5147	Myb superfamily proteins, including transcription factors and mRNA splicing factors	K09422	2e-34	141	gmx:100799243	myb proto-oncogene protein, plant	-	GO:0003677//DNA binding;GO:0003682//chromatin binding	-
176	Unigene53152_PDX	1049	gi|71041082|gb|AAZ20429.1|	142.5	1e-33	MYB6 [Malus x domestica] >gi|302398951|gb|ADL36770.1| MYB domain class transcription factor [Malus x domestica]	gi|302398950|gb|HM122631.1|	379	1e-103	Malus x domestica MYB domain class transcription factor (MYB6) mRNA, complete cds	sp|Q9FDW1|MYB44_ARATH	82.4	6e-17	Transcription factor MYB44 OS=Arabidopsis thaliana GN=MYB44 PE=2 SV=1	--	--	--	--	--	K09422	7e-21	96.7	pop:POPTR_1083038	myb proto-oncogene protein, plant	GO:0009753//response to jasmonic acid stimulus;GO:0006355//regulation of transcription, DNA-dependent;GO:0009751//response to salicylic acid stimulus;GO:0010200//response to chitin;GO:0009737//response to abscisic acid stimulus;GO:0009723//response to ethylene stimulus;GO:0046686//response to cadmium ion	GO:0003677//DNA binding;GO:0003700//sequence-specific DNA binding transcription factor activity;GO:0003682//chromatin binding	GO:0005634//nucleus
177	Unigene53409_PDX	784	gi|462411474|gb|EMJ16523.1|	122.5	2e-27	hypothetical protein PRUPE_ppa005159mg [Prunus persica]	gi|470135992|ref|XM_004303739.1|	127	5e-27	PREDICTED: Fragaria vesca subsp. vesca uncharacterized LOC101304399 (LOC101304399), mRNA	--	--	--	--	--	--	--	--	--	--	--	--	--	--	GO:0006355//regulation of transcription, DNA-dependent;GO:0015996//chlorophyll catabolic process	GO:0005488//binding	-
178	Unigene53780_PDX	607	gi|470141869|ref|XP_004306648.1|	67.4	7e-11	PREDICTED: transcription factor MYB12-like [Fragaria vesca subsp. vesca]	gi|324022715|gb|GU938690.1|	143	8e-32	Prunus avium R2R3-MYB transcription factor (MYBPA1) mRNA, complete cds	sp|P81392|MYB06_ANTMA	48.9	7e-07	Myb-related protein 306 OS=Antirrhinum majus GN=MYB306 PE=2 SV=1	--	--	--	--	--	K09422	5e-12	67.4	pop:POPTR_774521	myb proto-oncogene protein, plant	-	-	-
179	Unigene53843_PDX	350	gi|462403670|gb|EMJ09227.1|	125.6	2e-28	hypothetical protein PRUPE_ppa003079mg [Prunus persica]	gi|470102027|ref|XM_004287413.1|	115	2e-23	PREDICTED: Fragaria vesca subsp. vesca SNW domain-containing protein 1-like (LOC101292337), mRNA	--	--	--	--	--	--	--	--	--	K06063	3e-27	117	vvi:100245841	SNW domain-containing protein 1	GO:0010555//response to mannitol stimulus;GO:0000398//mRNA splicing, via spliceosome;GO:0009737//response to abscisic acid stimulus;GO:0009651//response to salt stress	-	GO:0005730//nucleolus;GO:0005681//spliceosomal complex
180	Unigene54627_PDX	979	gi|462416773|gb|EMJ21510.1|	135.2	3e-31	hypothetical protein PRUPE_ppa000126mg [Prunus persica]	gi|356533978|ref|XM_003535487.1|	182	9e-44	PREDICTED: Glycine max uncharacterized protein LOC100806246 (LOC100806246), mRNA	--	--	--	--	--	--	--	--	--	--	--	--	--	--	-	GO:0003677//DNA binding;GO:0003682//chromatin binding	GO:0005634//nucleus
181	Unigene54671_PDX	280	gi|470145257|ref|XP_004308258.1|	118.2	3e-26	PREDICTED: uncharacterized protein LOC101301828 [Fragaria vesca subsp. vesca]	gi|470145256|ref|XM_004308210.1|	129	1e-27	PREDICTED: Fragaria vesca subsp. vesca uncharacterized LOC101301828 (LOC101301828), mRNA	--	--	--	--	--	--	--	--	--	--	--	--	--	--	-	-	GO:0005739//mitochondrion
182	Unigene55146_PDX	762	gi|462411956|gb|EMJ17005.1|	94	7e-19	hypothetical protein PRUPE_ppa009966mg [Prunus persica]	--	--	--	--	--	--	--	--	--	--	--	--	--	K09422	4e-11	64.3	gmx:100800494	myb proto-oncogene protein, plant	-	GO:0005488//binding	-
183	Unigene55209_PDX	225	gi|302398959|gb|ADL36774.1|	140.2	9e-33	MYBR domain class transcription factor [Malus x domestica]	gi|302398958|gb|HM122635.1|	391	1e-106	Malus x domestica MYBR domain class transcription factor (MYBR10) mRNA, complete cds	sp|Q2V9B0|MY1R1_SOLTU	57.8	1e-09	Transcription factor MYB1R1 OS=Solanum tuberosum PE=2 SV=1	--	--	--	--	--	--	--	--	--	--	-	GO:0008270//zinc ion binding;GO:0003682//chromatin binding;GO:0003677//DNA binding	-
184	Unigene55237_PDX	226	gi|462422497|gb|EMJ26760.1|	129.8	1e-29	hypothetical protein PRUPE_ppa007491m1g, partial [Prunus persica]	gi|302398984|gb|HM122648.1|	319	6e-85	Malus x domestica MYBR domain class transcription factor (MYBR7) mRNA, complete cds	--	--	--	--	--	--	--	--	--	--	--	--	--	--	GO:0010048//vernalization response;GO:0009086//methionine biosynthetic process;GO:0006355//regulation of transcription, DNA-dependent;GO:0048573//photoperiodism, flowering;GO:0000394//RNA splicing, via endonucleolytic cleavage and ligation;GO:0009567//double fertilization forming a zygote and endosperm	GO:0003677//DNA binding;GO:0003700//sequence-specific DNA binding transcription factor activity;GO:0003682//chromatin binding	GO:0005634//nucleus
185	Unigene55314_PDX	227	gi|462420763|gb|EMJ25026.1|	81.3	5e-15	hypothetical protein PRUPE_ppa010735mg [Prunus persica]	gi|332640072|gb|CP002686.1|	81.8	2e-13	Arabidopsis thaliana chromosome 3, complete sequence	--	--	--	--	--	--	--	--	--	--	--	--	--	--	-	GO:0003677//DNA binding;GO:0003682//chromatin binding	-
186	Unigene55421_PDX	227	gi|302398935|gb|ADL36762.1|	140.6	7e-33	MYB domain class transcription factor [Malus x domestica]	gi|302398934|gb|HM122623.1|	379	1e-103	Malus x domestica MYB domain class transcription factor (MYB31) mRNA, complete cds	sp|P81392|MYB06_ANTMA	60.1	3e-10	Myb-related protein 306 OS=Antirrhinum majus GN=MYB306 PE=2 SV=1	--	--	--	--	--	K09422	9e-11	63.2	vvi:100233018	myb proto-oncogene protein, plant	GO:0009414//response to water deprivation;GO:0009651//response to salt stress;GO:0006355//regulation of transcription, DNA-dependent;GO:0009751//response to salicylic acid stimulus;GO:0009737//response to abscisic acid stimulus	GO:0003677//DNA binding;GO:0003700//sequence-specific DNA binding transcription factor activity;GO:0003682//chromatin binding	GO:0005634//nucleus
187	Unigene55667_PDX	229	gi|462399499|gb|EMJ05167.1|	80.1	1e-14	hypothetical protein PRUPE_ppa023776mg [Prunus persica]	gi|193795734|gb|EU816358.1|	73.8	6e-11	Vitis vinifera R2R3 MYB60 transcription factor (MYB60) mRNA, complete cds	--	--	--	--	--	--	--	--	--	K09422	8e-12	66.6	pop:POPTR_663179	myb proto-oncogene protein, plant	GO:0050896//response to stimulus	-	-
188	Unigene55744_PDX	229	gi|302398939|gb|ADL36764.1|	143.3	1e-33	MYB domain class transcription factor [Malus x domestica]	gi|302398938|gb|HM122625.1|	361	2e-97	Malus x domestica MYB domain class transcription factor (MYB33) mRNA, complete cds	sp|Q9FDW1|MYB44_ARATH	81.6	9e-17	Transcription factor MYB44 OS=Arabidopsis thaliana GN=MYB44 PE=2 SV=1	--	--	--	--	--	K09422	4e-21	97.4	pop:POPTR_1083038	myb proto-oncogene protein, plant	GO:0009753//response to jasmonic acid stimulus;GO:0006355//regulation of transcription, DNA-dependent;GO:0009751//response to salicylic acid stimulus;GO:0010200//response to chitin;GO:0009737//response to abscisic acid stimulus;GO:0009723//response to ethylene stimulus;GO:0046686//response to cadmium ion	GO:0003677//DNA binding;GO:0003700//sequence-specific DNA binding transcription factor activity;GO:0003682//chromatin binding	GO:0005634//nucleus
189	Unigene56201_PDX	229	gi|470111386|ref|XP_004291929.1|	139.4	1e-32	PREDICTED: probable transcription factor KAN4-like [Fragaria vesca subsp. vesca]	gi|470111385|ref|XM_004291881.1|	274	3e-71	PREDICTED: Fragaria vesca subsp. vesca probable transcription factor KAN4-like (LOC101314537), mRNA	sp|Q9FJV5|KAN4_ARATH	121	8e-29	Probable transcription factor KAN4 OS=Arabidopsis thaliana GN=KAN4 PE=1 SV=1	--	--	--	--	--	K14491	9e-09	56.6	sbi:SORBI_01g019980	two-component response regulator ARR-B family	GO:0006355//regulation of transcription, DNA-dependent;GO:0080060//integument development	GO:0044212//transcription regulatory region DNA binding;GO:0003700//sequence-specific DNA binding transcription factor activity;GO:0003682//chromatin binding	GO:0005618//cell wall;GO:0005634//nucleus
190	Unigene56449_PDX	229	gi|30684655|ref|NP_849407.1|	141.4	4e-33	putative serine/threonine protein kinase [Arabidopsis thaliana] >gi|332658742|gb|AEE84142.1| putative serine/threonine protein kinase [Arabidopsis thaliana]	gi|470128428|ref|XM_004300096.1|	317	2e-84	PREDICTED: Fragaria vesca subsp. vesca cyclin-dependent kinase F-4-like (LOC101303037), mRNA	sp|Q6Z8C8|CDKF4_ORYSJ	133	3e-32	Cyclin-dependent kinase F-4 OS=Oryza sativa subsp. japonica GN=CDKF-4 PE=2 SV=1	DR0058_1	50.4	8e-07	COG0515	Serine/threonine protein kinase	K08829	3e-34	141	aly:ARALYDRAFT_492943	male germ cell-associated kinase [EC:2.7.11.22]	GO:0006468//protein phosphorylation;GO:0045727//positive regulation of translation;GO:0006487//protein N-linked glycosylation	GO:0008353//RNA polymerase II carboxy-terminal domain kinase activity;GO:0004713//protein tyrosine kinase activity;GO:0005524//ATP binding	GO:0005737//cytoplasm;GO:0005634//nucleus
191	Unigene56664_PDX	230	gi|359472591|ref|XP_002281291.2|	120.9	5e-27	PREDICTED: two-component response regulator ARR2-like [Vitis vinifera]	gi|470122809|ref|XM_004297383.1|	113	7e-23	PREDICTED: Fragaria vesca subsp. vesca uncharacterized LOC101293581 (LOC101293581), mRNA	sp|Q9ZWJ9|ARR2_ARATH	84.3	1e-17	Two-component response regulator ARR2 OS=Arabidopsis thaliana GN=ARR2 PE=1 SV=1	--	--	--	--	--	K14491	4e-28	120	vvi:100250832	two-component response regulator ARR-B family	GO:0000160//two-component signal transduction system (phosphorelay);GO:0035556//intracellular signal transduction;GO:0042440//pigment metabolic process;GO:0006355//regulation of transcription, DNA-dependent;GO:0048367//shoot system development;GO:0048513//organ development;GO:0016310//phosphorylation;GO:0009723//response to ethylene stimulus	GO:0000156//phosphorelay response regulator activity;GO:0003677//DNA binding;GO:0016301//kinase activity;GO:0003682//chromatin binding	-
192	Unigene57972_PDX	231	gi|462401098|gb|EMJ06655.1|	85.1	3e-16	hypothetical protein PRUPE_ppa007888mg [Prunus persica]	--	--	--	--	--	--	--	--	--	--	--	--	--	--	--	--	--	--	-	GO:0005488//binding	-
193	Unigene57999_PDX	232	gi|71041086|gb|AAZ20431.1|	135.2	3e-31	MYB11 [Malus x domestica]	gi|71041085|gb|DQ074463.1|	406	1e-111	Malus x domestica MYB11 mRNA, complete cds	--	--	--	--	--	--	--	--	--	--	--	--	--	--	-	-	-
194	Unigene58169_PDX	232	gi|462397744|gb|EMJ03412.1|	129.4	1e-29	hypothetical protein PRUPE_ppa008425mg [Prunus persica]	gi|470102182|ref|XM_004287489.1|	149	1e-33	PREDICTED: Fragaria vesca subsp. vesca uncharacterized LOC101290800 (LOC101290800), mRNA	sp|Q2V9B0|MY1R1_SOLTU	81.6	9e-17	Transcription factor MYB1R1 OS=Solanum tuberosum PE=2 SV=1	--	--	--	--	--	--	--	--	--	--	-	GO:0008270//zinc ion binding;GO:0003682//chromatin binding;GO:0003677//DNA binding	-
195	Unigene58290_PDX	233	gi|302398989|gb|ADL36789.1|	151	5e-36	MYBR domain class transcription factor [Malus x domestica]	gi|302398988|gb|HM122650.1|	408	1e-112	Malus x domestica MYBR domain class transcription factor (MYBR9) mRNA, complete cds	sp|Q2V9B0|MY1R1_SOLTU	82.8	4e-17	Transcription factor MYB1R1 OS=Solanum tuberosum PE=2 SV=1	--	--	--	--	--	--	--	--	--	--	-	-	-
196	Unigene58412_PDX	233	gi|462398428|gb|EMJ04096.1|	140.2	9e-33	hypothetical protein PRUPE_ppa016044mg [Prunus persica]	gi|470104884|ref|XM_004288775.1|	69.9	1e-09	PREDICTED: Fragaria vesca subsp. vesca uncharacterized LOC101303940 (LOC101303940), mRNA	--	--	--	--	--	--	--	--	--	--	--	--	--	--	-	-	-
197	Unigene58614_PDX	233	gi|302398961|gb|ADL36775.1|	156	1e-37	MYBR domain class transcription factor [Malus x domestica]	gi|302398960|gb|HM122636.1|	394	1e-107	Malus x domestica MYBR domain class transcription factor (MYBR11) mRNA, complete cds	--	--	--	--	--	--	--	--	--	--	--	--	--	--	GO:1901700;GO:0009725//response to hormone stimulus;GO:0033993//response to lipid	GO:0003676//nucleic acid binding	-
198	Unigene59097_PDX	235	gi|462407328|gb|EMJ12662.1|	118.6	2e-26	hypothetical protein PRUPE_ppa007417mg [Prunus persica]	gi|470115252|ref|XM_004293769.1|	137	5e-30	PREDICTED: Fragaria vesca subsp. vesca myb family transcription factor APL-like, transcript variant 2 (LOC101306017), mRNA	sp|Q9SAK5|APL_ARATH	58.9	6e-10	Myb family transcription factor APL OS=Arabidopsis thaliana GN=APL PE=2 SV=2	--	--	--	--	--	--	--	--	--	--	GO:0006355//regulation of transcription, DNA-dependent;GO:0010089//xylem development;GO:0010088//phloem development	GO:0003677//DNA binding;GO:0003700//sequence-specific DNA binding transcription factor activity;GO:0003682//chromatin binding	GO:0005739//mitochondrion;GO:0005634//nucleus
199	Unigene59233_PDX	235	gi|462413883|gb|EMJ18932.1|	82.8	1e-15	hypothetical protein PRUPE_ppa006769mg [Prunus persica]	gi|470137036|ref|XM_004304237.1|	79.8	1e-12	PREDICTED: Fragaria vesca subsp. vesca transcription factor MYB39-like (LOC101311397), mRNA	--	--	--	--	--	--	--	--	--	K09422	8e-15	76.6	pop:POPTR_825568	myb proto-oncogene protein, plant	GO:0009753//response to jasmonic acid stimulus;GO:0009739//response to gibberellin stimulus;GO:0046686//response to cadmium ion;GO:0010091//trichome branching;GO:0009751//response to salicylic acid stimulus;GO:0009733//response to auxin stimulus;GO:0009723//response to ethylene stimulus;GO:0009651//response to salt stress	GO:0003677//DNA binding;GO:0003682//chromatin binding	-
200	Unigene59725_PDX	237	gi|462419709|gb|EMJ23972.1|	121.7	3e-27	hypothetical protein PRUPE_ppa006561mg [Prunus persica]	gi|470122532|ref|XM_004297247.1|	129	1e-27	PREDICTED: Fragaria vesca subsp. vesca uncharacterized LOC101303116 (LOC101303116), mRNA	--	--	--	--	--	--	--	--	--	--	--	--	--	--	GO:0006355//regulation of transcription, DNA-dependent;GO:0009736//cytokinin mediated signaling pathway	GO:0003677//DNA binding;GO:0003682//chromatin binding	-
201	Unigene60514_PDX	237	gi|470146824|ref|XP_004309020.1|	144.8	3e-34	PREDICTED: uncharacterized protein LOC101301055 [Fragaria vesca subsp. vesca]	gi|470146823|ref|XM_004308972.1|	212	1e-52	PREDICTED: Fragaria vesca subsp. vesca uncharacterized LOC101301055 (LOC101301055), mRNA	sp|Q2V9B0|MY1R1_SOLTU	112	5e-26	Transcription factor MYB1R1 OS=Solanum tuberosum PE=2 SV=1	--	--	--	--	--	--	--	--	--	--	-	GO:0008270//zinc ion binding;GO:0003682//chromatin binding;GO:0003677//DNA binding	-
202	Unigene60860_PDX	240	gi|462401099|gb|EMJ06656.1|	129	2e-29	hypothetical protein PRUPE_ppa007901mg [Prunus persica]	--	--	--	--	sp|Q9LDD4|ARID2_ARATH	60.1	3e-10	AT-rich interactive domain-containing protein 2 OS=Arabidopsis thaliana GN=ARID2 PE=2 SV=1	--	--	--	--	--	--	--	--	--	--	GO:0006200//ATP catabolic process;GO:0006261//DNA-dependent DNA replication;GO:0007059//chromosome segregation;GO:0006265//DNA topological change	GO:0005524//ATP binding;GO:0003918//DNA topoisomerase (ATP-hydrolyzing) activity	GO:0009330//DNA topoisomerase complex (ATP-hydrolyzing);GO:0005634//nucleus
203	Unigene60878_PDX	242	gi|302398947|gb|ADL36768.1|	130.2	9e-30	MYB domain class transcription factor [Malus x domestica]	gi|302398946|gb|HM122629.1|	307	3e-81	Malus x domestica MYB domain class transcription factor (MYB40) mRNA, complete cds	--	--	--	--	--	--	--	--	--	--	--	--	--	--	-	-	-
204	Unigene61023_PDX	243	gi|470102028|ref|XP_004287461.1|	140.2	9e-33	PREDICTED: SNW domain-containing protein 1-like [Fragaria vesca subsp. vesca]	gi|470102027|ref|XM_004287413.1|	167	6e-39	PREDICTED: Fragaria vesca subsp. vesca SNW domain-containing protein 1-like (LOC101292337), mRNA	--	--	--	--	--	--	--	--	--	K06063	9e-33	136	rcu:RCOM_0859670	SNW domain-containing protein 1	GO:0006499//N-terminal protein myristoylation;GO:0009651//response to salt stress;GO:0000956//nuclear-transcribed mRNA catabolic process;GO:0010228//vegetative to reproductive phase transition of meristem;GO:0009737//response to abscisic acid stimulus;GO:0045893//positive regulation of transcription, DNA-dependent;GO:0000398//mRNA splicing, via spliceosome;GO:0042752//regulation of circadian rhyt…	GO:0005515//protein binding	GO:0005730//nucleolus;GO:0005681//spliceosomal complex
205	Unigene61505_PDX	244	gi|462405741|gb|EMJ11205.1|	159.1	2e-38	hypothetical protein PRUPE_ppa016135mg, partial [Prunus persica]	gi|470126887|ref|XM_004299366.1|	232	1e-58	PREDICTED: Fragaria vesca subsp. vesca anthocyanin regulatory C1 protein-like (LOC101296290), mRNA	sp|P10290|MYBC_MAIZE	104	1e-23	Anthocyanin regulatory C1 protein OS=Zea mays GN=C1 PE=2 SV=1	ECU11g1690	52.8	2e-07	COG5147	Myb superfamily proteins, including transcription factors and mRNA splicing factors	K09422	7e-32	133	vvi:100249722	myb proto-oncogene protein, plant	-	GO:0003677//DNA binding;GO:0003682//chromatin binding	-
206	Unigene61553_PDX	244	gi|462424379|gb|EMJ28642.1|	131.7	3e-30	hypothetical protein PRUPE_ppa001566mg [Prunus persica]	gi|470109219|ref|XM_004290850.1|	99.6	1e-18	PREDICTED: Fragaria vesca subsp. vesca SWI/SNF complex subunit SWI3C-like (LOC101291009), mRNA	sp|Q9XI07|SWI3C_ARATH	54.7	1e-08	SWI/SNF complex subunit SWI3C OS=Arabidopsis thaliana GN=SWI3C PE=1 SV=1	--	--	--	--	--	K11649	1e-16	82.4	vvi:100253973	SWI/SNF related-matrix-associated actin-dependent regulator of chromatin subfamily C	GO:0022402//cell cycle process;GO:0051276//chromosome organization;GO:0006355//regulation of transcription, DNA-dependent;GO:0007059//chromosome segregation;GO:0040029//regulation of gene expression, epigenetic	GO:0005515//protein binding	-
207	Unigene61575_PDX	245	gi|302398961|gb|ADL36775.1|	69.3	2e-11	MYBR domain class transcription factor [Malus x domestica]	gi|302398960|gb|HM122636.1|	311	2e-82	Malus x domestica MYBR domain class transcription factor (MYBR11) mRNA, complete cds	--	--	--	--	--	--	--	--	--	--	--	--	--	--	GO:0046686//response to cadmium ion;GO:0009739//response to gibberellin stimulus;GO:0009737//response to abscisic acid stimulus;GO:0009651//response to salt stress;GO:0009751//response to salicylic acid stimulus;GO:0009753//response to jasmonic acid stimulus;GO:0009723//response to ethylene stimulus	GO:0003677//DNA binding;GO:0008270//zinc ion binding;GO:0003682//chromatin binding	-
208	Unigene61756_PDX	247	gi|82604226|gb|ABB84757.1|	154.5	4e-37	MYB9 [Malus x domestica]	gi|82604225|gb|DQ267900.1|	402	1e-110	Malus x domestica cultivar Royal Gala MYB9 mRNA, complete cds	--	--	--	--	--	--	--	--	--	--	--	--	--	--	-	-	-
209	Unigene61862_PDX	247	gi|71041078|gb|AAZ20427.1|	154.1	6e-37	MYB2 [Malus x domestica]	gi|71041077|gb|DQ074459.1|	416	1e-114	Malus x domestica MYB2 mRNA, complete cds	--	--	--	--	--	--	--	--	--	K09422	2e-18	88.6	vvi:100256309	myb proto-oncogene protein, plant	-	-	-
210	Unigene62249_PDX	248	gi|462407543|gb|EMJ12877.1|	152.5	1e-36	hypothetical protein PRUPE_ppa009148mg [Prunus persica]	gi|470114450|ref|XM_004293380.1|	295	1e-77	PREDICTED: Fragaria vesca subsp. vesca myb family transcription factor APL-like, transcript variant 2 (LOC101308645), mRNA	sp|Q9SAK5|APL_ARATH	49.7	4e-07	Myb family transcription factor APL OS=Arabidopsis thaliana GN=APL PE=2 SV=2	--	--	--	--	--	--	--	--	--	--	-	GO:0003677//DNA binding;GO:0003682//chromatin binding	-
211	Unigene62452_PDX	248	gi|462424379|gb|EMJ28642.1|	140.2	9e-33	hypothetical protein PRUPE_ppa001566mg [Prunus persica]	gi|470109219|ref|XM_004290850.1|	163	9e-38	PREDICTED: Fragaria vesca subsp. vesca SWI/SNF complex subunit SWI3C-like (LOC101291009), mRNA	sp|Q9XI07|SWI3C_ARATH	106	4e-24	SWI/SNF complex subunit SWI3C OS=Arabidopsis thaliana GN=SWI3C PE=1 SV=1	--	--	--	--	--	K11649	7e-25	110	mtr:MTR_8g095730	SWI/SNF related-matrix-associated actin-dependent regulator of chromatin subfamily C	GO:0045132//meiotic chromosome segregation;GO:0007062//sister chromatid cohesion;GO:0031048//chromatin silencing by small RNA;GO:0045893//positive regulation of transcription, DNA-dependent;GO:0006338//chromatin remodeling	GO:0008270//zinc ion binding;GO:0003677//DNA binding;GO:0005515//protein binding;GO:0003682//chromatin binding	GO:0016514//SWI/SNF complex
212	Unigene62592_PDX	249	gi|462396643|gb|EMJ02442.1|	102.4	2e-21	hypothetical protein PRUPE_ppa010630mg [Prunus persica]	gi|470111547|ref|XM_004291961.1|	58	4e-06	PREDICTED: Fragaria vesca subsp. vesca uncharacterized LOC101290725 (LOC101290725), mRNA	--	--	--	--	--	--	--	--	--	K15198	6e-18	87	vvi:100854024	transcription factor TFIIIB component B''	-	GO:0005488//binding	-
213	Unigene62710_PDX	249	gi|462403666|gb|EMJ09223.1|	120.9	6e-27	hypothetical protein PRUPE_ppa003104mg [Prunus persica]	gi|225439609|ref|XM_002267111.1|	79.8	1e-12	PREDICTED: Vitis vinifera uncharacterized LOC100267076 (LOC100267076), mRNA	--	--	--	--	--	--	--	--	--	--	--	--	--	--	-	-	GO:0005622//intracellular;GO:0005886//plasma membrane
214	Unigene62712_PDX	250	gi|302398975|gb|ADL36782.1|	155.6	2e-37	MYBR domain class transcription factor [Malus x domestica]	gi|302398974|gb|HM122643.1|	438	1e-120	Malus x domestica MYBR domain class transcription factor (MYBR18) mRNA, complete cds	--	--	--	--	--	--	--	--	--	--	--	--	--	--	-	-	-
215	Unigene62854_PDX	250	gi|462401905|gb|EMJ07462.1|	125.9	1e-28	hypothetical protein PRUPE_ppa015954mg, partial [Prunus persica]	gi|470119694|ref|XM_004295898.1|	153	9e-35	PREDICTED: Fragaria vesca subsp. vesca transcription factor MYB59-like (LOC101301281), mRNA	sp|Q9LX82|MYB48_ARATH	79.3	5e-16	Transcription factor MYB48 OS=Arabidopsis thaliana GN=MYB48 PE=2 SV=1	--	--	--	--	--	K09422	5e-18	87.4	pop:POPTR_203876	myb proto-oncogene protein, plant	GO:0009753//response to jasmonic acid stimulus;GO:0009739//response to gibberellin stimulus;GO:0009651//response to salt stress;GO:0006355//regulation of transcription, DNA-dependent;GO:0009751//response to salicylic acid stimulus;GO:0009733//response to auxin stimulus;GO:0010200//response to chitin;GO:0009737//response to abscisic acid stimulus;GO:0009723//response to ethylene stimulus;GO:004668…	GO:0003677//DNA binding;GO:0003700//sequence-specific DNA binding transcription factor activity	GO:0005634//nucleus
216	Unigene63247_PDX	251	gi|462419578|gb|EMJ23841.1|	145.6	2e-34	hypothetical protein PRUPE_ppa008539mg [Prunus persica]	gi|302398974|gb|HM122643.1|	333	5e-89	Malus x domestica MYBR domain class transcription factor (MYBR18) mRNA, complete cds	sp|Q2V9B0|MY1R1_SOLTU	73.6	3e-14	Transcription factor MYB1R1 OS=Solanum tuberosum PE=2 SV=1	--	--	--	--	--	--	--	--	--	--	GO:0009753//response to jasmonic acid stimulus;GO:0009739//response to gibberellin stimulus;GO:0009651//response to salt stress;GO:0006355//regulation of transcription, DNA-dependent;GO:0009751//response to salicylic acid stimulus;GO:0009733//response to auxin stimulus;GO:0009737//response to abscisic acid stimulus;GO:0009723//response to ethylene stimulus;GO:0046686//response to cadmium ion;GO:0…	GO:0008270//zinc ion binding;GO:0003677//DNA binding;GO:0003700//sequence-specific DNA binding transcription factor activity;GO:0003682//chromatin binding	GO:0005634//nucleus
217	Unigene63275_PDX	252	gi|462397604|gb|EMJ03272.1|	55.1	4e-07	hypothetical protein PRUPE_ppa005969mg [Prunus persica]	gi|470102273|ref|XM_004287532.1|	77.8	4e-12	PREDICTED: Fragaria vesca subsp. vesca glycylpeptide N-tetradecanoyltransferase 1-like (LOC101304413), mRNA	sp|Q9LTR9|NMT1_ARATH	49.7	4e-07	Glycylpeptide N-tetradecanoyltransferase 1 OS=Arabidopsis thaliana GN=NMT1 PE=1 SV=2	--	--	--	--	--	K00671	7e-08	53.5	mtr:MTR_2g040010	glycylpeptide N-tetradecanoyltransferase [EC:2.3.1.97]	-	-	-
218	Unigene63783_PDX	252	gi|470102183|ref|XP_004287537.1|	61.6	4e-09	PREDICTED: uncharacterized protein LOC101290800 [Fragaria vesca subsp. vesca]	gi|470102182|ref|XM_004287489.1|	91.7	3e-16	PREDICTED: Fragaria vesca subsp. vesca uncharacterized LOC101290800 (LOC101290800), mRNA	--	--	--	--	--	--	--	--	--	--	--	--	--	--	-	GO:0008270//zinc ion binding;GO:0003682//chromatin binding;GO:0003677//DNA binding	-
219	Unigene63836_PDX	253	gi|462404021|gb|EMJ09578.1|	129	2e-29	hypothetical protein PRUPE_ppa000753mg [Prunus persica]	gi|470132440|ref|XM_004302042.1|	121	3e-25	PREDICTED: Fragaria vesca subsp. vesca cell division cycle 5-like protein-like, transcript variant 2 (LOC101291540), mRNA	sp|P92948|CDC5L_ARATH	90.1	3e-19	Cell division cycle 5-like protein OS=Arabidopsis thaliana GN=CDC5 PE=1 SV=2	--	--	--	--	--	K12860	1e-27	119	rcu:RCOM_0609050	pre-mRNA-splicing factor CDC5/CEF1	GO:0042742//defense response to bacterium;GO:0009870//defense response signaling pathway, resistance gene-dependent;GO:0050832//defense response to fungus;GO:0010204//defense response signaling pathway, resistance gene-independent;GO:0051301//cell division	GO:0003677//DNA binding;GO:0003682//chromatin binding	GO:0009507//chloroplast
220	Unigene64678_PDX	253	gi|302398961|gb|ADL36775.1|	162.5	1e-39	MYBR domain class transcription factor [Malus x domestica]	gi|302398960|gb|HM122636.1|	436	1e-120	Malus x domestica MYBR domain class transcription factor (MYBR11) mRNA, complete cds	sp|Q2V9B0|MY1R1_SOLTU	131	1e-31	Transcription factor MYB1R1 OS=Solanum tuberosum PE=2 SV=1	--	--	--	--	--	--	--	--	--	--	GO:0009753//response to jasmonic acid stimulus;GO:0009739//response to gibberellin stimulus;GO:0009651//response to salt stress;GO:0006355//regulation of transcription, DNA-dependent;GO:0009751//response to salicylic acid stimulus;GO:0009737//response to abscisic acid stimulus;GO:0009723//response to ethylene stimulus;GO:0046686//response to cadmium ion	GO:0008270//zinc ion binding;GO:0003677//DNA binding;GO:0003700//sequence-specific DNA binding transcription factor activity;GO:0003682//chromatin binding	GO:0005634//nucleus
221	Unigene65346_PDX	254	gi|302398923|gb|ADL36756.1|	165.2	2e-40	MYB domain class transcription factor [Malus x domestica]	gi|302398922|gb|HM122617.1|	448	1e-123	Malus x domestica MYB domain class transcription factor (MYB16) mRNA, complete cds	sp|P81393|MYB08_ANTMA	131	8e-32	Myb-related protein 308 OS=Antirrhinum majus GN=MYB308 PE=2 SV=1	ECU11g1690	63.5	9e-11	COG5147	Myb superfamily proteins, including transcription factors and mRNA splicing factors	K09422	8e-34	139	pop:POPTR_818190	myb proto-oncogene protein, plant	-	GO:0003677//DNA binding;GO:0003682//chromatin binding	-
222	Unigene65526_PDX	255	gi|470133369|ref|XP_004302539.1|	102.1	2e-21	PREDICTED: uncharacterized protein LOC101305859 [Fragaria vesca subsp. vesca]	gi|470133368|ref|XM_004302491.1|	73.8	7e-11	PREDICTED: Fragaria vesca subsp. vesca uncharacterized LOC101305859 (LOC101305859), mRNA	--	--	--	--	--	--	--	--	--	--	--	--	--	--	-	-	-
223	Unigene65771_PDX	256	gi|302141735|emb|CBI18938.3|	157.1	7e-38	unnamed protein product [Vitis vinifera]	gi|359492112|ref|XM_002285858.2|	285	1e-74	PREDICTED: Vitis vinifera TOM1-like protein 2-like (LOC100260765), mRNA	--	--	--	--	--	--	--	--	--	--	--	--	--	--	GO:0006891//intra-Golgi vesicle-mediated transport;GO:0006886//intracellular protein transport	GO:0008565//protein transporter activity	GO:0005795//Golgi stack
224	Unigene65804_PDX	259	gi|302398949|gb|ADL36769.1|	156.4	1e-37	MYB domain class transcription factor [Malus x domestica]	gi|358350584|dbj|AB627312.1|	414	1e-113	Malus x domestica mRNA, microsatellite: MEST188, clone: SAM01_20_H07	--	--	--	--	--	--	--	--	--	--	--	--	--	--	-	-	-
225	Unigene65990_PDX	260	gi|71041106|gb|AAZ20441.1|	166.4	1e-40	MYB91 [Malus x domestica]	gi|440646937|dbj|AK424212.1|	486	1e-135	Pyrus pyrifolia mRNA, clone: NFR1_11_72, expressed in fruit	sp|O80931|AS1_ARATH	100	1e-22	Transcription factor AS1 OS=Arabidopsis thaliana GN=AS1 PE=1 SV=1	--	--	--	--	--	K09422	3e-30	127	vvi:100256209	myb proto-oncogene protein, plant	-	GO:0003677//DNA binding;GO:0003682//chromatin binding	-
226	Unigene66408_PDX	261	gi|460387460|ref|XP_004239395.1|	169.5	1e-41	PREDICTED: uncharacterized protein LOC101263611 [Solanum lycopersicum]	gi|470131372|ref|XM_004301522.1|	295	1e-77	PREDICTED: Fragaria vesca subsp. vesca transcription factor MYB44-like (LOC101309742), mRNA	sp|Q9FDW1|MYB44_ARATH	113	2e-26	Transcription factor MYB44 OS=Arabidopsis thaliana GN=MYB44 PE=2 SV=1	ECU11g1690	95.9	2e-20	COG5147	Myb superfamily proteins, including transcription factors and mRNA splicing factors	K09422	2e-42	168	vvi:100253313	myb proto-oncogene protein, plant	-	GO:0003677//DNA binding;GO:0003682//chromatin binding	-
227	Unigene66425_PDX	262	gi|462412909|gb|EMJ17958.1|	107.5	6e-23	hypothetical protein PRUPE_ppa024791mg [Prunus persica]	--	--	--	--	--	--	--	--	--	--	--	--	--	--	--	--	--	--	GO:0009751//response to salicylic acid stimulus;GO:0006302//double-strand break repair;GO:0010332//response to gamma radiation	GO:0046872//metal ion binding	-
228	Unigene66724_PDX	263	gi|462402978|gb|EMJ08535.1|	160.6	6e-39	hypothetical protein PRUPE_ppa007753mg [Prunus persica]	gi|440646937|dbj|AK424212.1|	337	3e-90	Pyrus pyrifolia mRNA, clone: NFR1_11_72, expressed in fruit	sp|O80931|AS1_ARATH	105	5e-24	Transcription factor AS1 OS=Arabidopsis thaliana GN=AS1 PE=1 SV=1	--	--	--	--	--	K09422	7e-32	133	vvi:100256209	myb proto-oncogene protein, plant	GO:0006952//defense response;GO:0051707//response to other organism;GO:0009725//response to hormone stimulus;GO:0009965//leaf morphogenesis;GO:1901700	GO:0003677//DNA binding;GO:0003682//chromatin binding	GO:0043232
229	Unigene66750_PDX	265	gi|71041082|gb|AAZ20429.1|	152.5	1e-36	MYB6 [Malus x domestica] >gi|302398951|gb|ADL36770.1| MYB domain class transcription factor [Malus x domestica]	gi|302398950|gb|HM122631.1|	420	1e-115	Malus x domestica MYB domain class transcription factor (MYB6) mRNA, complete cds	sp|Q9FDW1|MYB44_ARATH	56.2	4e-09	Transcription factor MYB44 OS=Arabidopsis thaliana GN=MYB44 PE=2 SV=1	--	--	--	--	--	K09422	5e-19	90.5	rcu:RCOM_1153840	myb proto-oncogene protein, plant	-	GO:0003677//DNA binding;GO:0003682//chromatin binding	-
230	Unigene66931_PDX	265	gi|302398981|gb|ADL36785.1|	79	2e-14	MYBR domain class transcription factor [Malus x domestica]	gi|302398980|gb|HM122646.1|	446	1e-123	Malus x domestica MYBR domain class transcription factor (MYBR3) mRNA, complete cds	--	--	--	--	--	--	--	--	--	--	--	--	--	--	-	-	-
231	Unigene66991_PDX	266	gi|302398979|gb|ADL36784.1|	171	5e-42	MYBR domain class transcription factor [Malus x domestica]	gi|302398978|gb|HM122645.1|	430	1e-118	Malus x domestica MYBR domain class transcription factor (MYBR20) mRNA, complete cds	sp|Q9FFY9|TRP4_ARATH	48.9	7e-07	Telomere repeat-binding protein 4 OS=Arabidopsis thaliana GN=TRP4 PE=1 SV=1	--	--	--	--	--	--	--	--	--	--	GO:0009725//response to hormone stimulus;GO:1901700	GO:0003677//DNA binding	-
232	Unigene67137_PDX	267	gi|71041078|gb|AAZ20427.1|	117.1	8e-26	MYB2 [Malus x domestica]	gi|71041077|gb|DQ074459.1|	385	1e-104	Malus x domestica MYB2 mRNA, complete cds	--	--	--	--	--	--	--	--	--	K09422	4e-12	67.8	vvi:100256309	myb proto-oncogene protein, plant	-	-	-
233	Unigene67349_PDX	267	gi|302398949|gb|ADL36769.1|	166.8	9e-41	MYB domain class transcription factor [Malus x domestica]	gi|358350584|dbj|AB627312.1|	416	1e-114	Malus x domestica mRNA, microsatellite: MEST188, clone: SAM01_20_H07	sp|Q9FDW1|MYB44_ARATH	74.7	1e-14	Transcription factor MYB44 OS=Arabidopsis thaliana GN=MYB44 PE=2 SV=1	--	--	--	--	--	K09422	1e-14	75.9	aly:ARALYDRAFT_919978	myb proto-oncogene protein, plant	GO:2000031//regulation of salicylic acid mediated signaling pathway;GO:0009739//response to gibberellin stimulus;GO:0009414//response to water deprivation;GO:0009651//response to salt stress;GO:2000022//regulation of jasmonic acid mediated signaling pathway;GO:0042742//defense response to bacterium;GO:0009733//response to auxin stimulus;GO:0010200//response to chitin;GO:0009737//response to absci…	GO:0005488//binding;GO:0003700//sequence-specific DNA binding transcription factor activity	GO:0005634//nucleus
234	Unigene67543_PDX	269	gi|449445939|ref|XP_004140729.1|	162.9	1e-39	PREDICTED: transcription repressor KAN1-like [Cucumis sativus]	gi|356569391|ref|XM_003552837.1|	272	2e-70	PREDICTED: Glycine max transcription repressor KAN1-like (LOC100815360), mRNA	sp|Q0J235|ROLL9_ORYSJ	148	6e-37	Probable transcription factor RL9 OS=Oryza sativa subsp. japonica GN=RL9 PE=2 SV=2	--	--	--	--	--	K14491	2e-10	62	aly:ARALYDRAFT_656852	two-component response regulator ARR-B family	-	GO:0003677//DNA binding;GO:0003682//chromatin binding	-
235	Unigene67724_PDX	269	gi|462398428|gb|EMJ04096.1|	119.4	1e-26	hypothetical protein PRUPE_ppa016044mg [Prunus persica]	gi|470104884|ref|XM_004288775.1|	93.7	8e-17	PREDICTED: Fragaria vesca subsp. vesca uncharacterized LOC101303940 (LOC101303940), mRNA	--	--	--	--	--	--	--	--	--	--	--	--	--	--	-	GO:0005488//binding	-
236	Unigene67777_PDX	269	gi|462403670|gb|EMJ09227.1|	150.6	7e-36	hypothetical protein PRUPE_ppa003079mg [Prunus persica]	gi|470102027|ref|XM_004287413.1|	168	2e-39	PREDICTED: Fragaria vesca subsp. vesca SNW domain-containing protein 1-like (LOC101292337), mRNA	sp|Q84UQ1|RH42_ORYSJ	46.2	4e-06	DEAD-box ATP-dependent RNA helicase 42 OS=Oryza sativa subsp. japonica GN=Os08g0159900 PE=2 SV=1	--	--	--	--	--	K06063	9e-32	132	vvi:100245841	SNW domain-containing protein 1	GO:0006499//N-terminal protein myristoylation;GO:0009651//response to salt stress;GO:0000956//nuclear-transcribed mRNA catabolic process;GO:0010228//vegetative to reproductive phase transition of meristem;GO:0009737//response to abscisic acid stimulus;GO:0045893//positive regulation of transcription, DNA-dependent;GO:0000398//mRNA splicing, via spliceosome;GO:0042752//regulation of circadian rhyt…	GO:0005515//protein binding	GO:0005730//nucleolus;GO:0005681//spliceosomal complex
237	Unigene67958_PDX	270	gi|470126888|ref|XP_004299414.1|	134.8	3e-31	PREDICTED: anthocyanin regulatory C1 protein-like [Fragaria vesca subsp. vesca]	gi|470126887|ref|XM_004299366.1|	190	5e-46	PREDICTED: Fragaria vesca subsp. vesca anthocyanin regulatory C1 protein-like (LOC101296290), mRNA	sp|Q9SEI0|WER_ARATH	102	5e-23	Transcription factor WER OS=Arabidopsis thaliana GN=WER PE=1 SV=1	ECU11g1690	63.2	1e-10	COG5147	Myb superfamily proteins, including transcription factors and mRNA splicing factors	K09422	5e-27	117	pop:POPTR_653822	myb proto-oncogene protein, plant	-	GO:0003677//DNA binding;GO:0003682//chromatin binding	-
238	Unigene68053_PDX	270	gi|462397771|gb|EMJ03439.1|	177.6	5e-44	hypothetical protein PRUPE_ppa008732mg [Prunus persica]	gi|470137421|ref|XM_004304416.1|	268	2e-69	PREDICTED: Fragaria vesca subsp. vesca uncharacterized LOC101298047 (LOC101298047), mRNA	sp|Q9M2Y9|RAX3_ARATH	164	1e-41	Transcription factor RAX3 OS=Arabidopsis thaliana GN=RAX3 PE=2 SV=1	ECU11g1690	85.5	2e-17	COG5147	Myb superfamily proteins, including transcription factors and mRNA splicing factors	K09422	3e-44	174	pop:POPTR_558303	myb proto-oncogene protein, plant	-	GO:0003677//DNA binding;GO:0003682//chromatin binding	-
239	Unigene68070_PDX	271	gi|462398490|gb|EMJ04158.1|	102.4	2e-21	hypothetical protein PRUPE_ppa015076mg [Prunus persica]	--	--	--	--	--	--	--	--	--	--	--	--	--	--	--	--	--	--	-	GO:0003677//DNA binding;GO:0003682//chromatin binding	-
240	Unigene68404_PDX	272	gi|302398959|gb|ADL36774.1|	105.9	1e-22	MYBR domain class transcription factor [Malus x domestica]	gi|302398958|gb|HM122635.1|	408	1e-111	Malus x domestica MYBR domain class transcription factor (MYBR10) mRNA, complete cds	--	--	--	--	--	--	--	--	--	--	--	--	--	--	GO:0009753//response to jasmonic acid stimulus;GO:0009739//response to gibberellin stimulus;GO:0009651//response to salt stress;GO:0006355//regulation of transcription, DNA-dependent;GO:0009733//response to auxin stimulus;GO:0009723//response to ethylene stimulus;GO:0046686//response to cadmium ion	GO:0008270//zinc ion binding;GO:0003677//DNA binding;GO:0003682//chromatin binding	-
241	Unigene68755_PDX	279	gi|462404936|gb|EMJ10400.1|	75.1	3e-13	hypothetical protein PRUPE_ppa006472mg [Prunus persica]	gi|356531444|ref|XM_003534240.1|	75.8	2e-11	PREDICTED: Glycine max uncharacterized protein LOC100798081 (LOC100798081), mRNA	sp|Q9C616|KAN2_ARATH	57.8	1e-09	Probable transcription factor KAN2 OS=Arabidopsis thaliana GN=KAN2 PE=2 SV=1	--	--	--	--	--	--	--	--	--	--	GO:0048440//carpel development	-	-
242	Unigene69298_PDX	282	gi|462395133|gb|EMJ00932.1|	140.6	7e-33	hypothetical protein PRUPE_ppa002636mg [Prunus persica]	gi|470107597|ref|XM_004290083.1|	170	4e-40	PREDICTED: Fragaria vesca subsp. vesca dnaJ homolog subfamily C member 2-like, transcript variant 3 (LOC101295767), mRNA	--	--	--	--	--	--	--	--	--	K09522	1e-24	108	rcu:RCOM_0519910	DnaJ homolog subfamily C member 2	GO:0006457//protein folding	GO:0003677//DNA binding;GO:0003682//chromatin binding	GO:0005634//nucleus
243	Unigene69484_PDX	282	gi|470119695|ref|XP_004295946.1|	94.4	5e-19	PREDICTED: transcription factor MYB59-like [Fragaria vesca subsp. vesca]	gi|470119694|ref|XM_004295898.1|	147	6e-33	PREDICTED: Fragaria vesca subsp. vesca transcription factor MYB59-like (LOC101301281), mRNA	sp|Q4JL76|MYBA2_ORYSJ	74.3	1e-14	Myb-related protein MYBAS2 OS=Oryza sativa subsp. japonica GN=MYBAS2 PE=2 SV=1	--	--	--	--	--	K09422	3e-17	84.7	vvi:100260318	myb proto-oncogene protein, plant	GO:0006355//regulation of transcription, DNA-dependent	GO:0003677//DNA binding;GO:0003682//chromatin binding	GO:0005634//nucleus
244	Unigene69738_PDX	283	gi|462407328|gb|EMJ12662.1|	173.3	1e-42	hypothetical protein PRUPE_ppa007417mg [Prunus persica]	gi|470115252|ref|XM_004293769.1|	287	3e-75	PREDICTED: Fragaria vesca subsp. vesca myb family transcription factor APL-like, transcript variant 2 (LOC101306017), mRNA	sp|Q9SAK5|APL_ARATH	146	2e-36	Myb family transcription factor APL OS=Arabidopsis thaliana GN=APL PE=2 SV=2	--	--	--	--	--	K14491	2e-09	58.9	ppp:PHYPADRAFT_152341	two-component response regulator ARR-B family	-	GO:0003677//DNA binding;GO:0003682//chromatin binding	-
245	Unigene69920_PDX	284	gi|388503044|gb|AFK39588.1|	82	3e-15	unknown [Medicago truncatula]	gi|470114450|ref|XM_004293380.1|	113	9e-23	PREDICTED: Fragaria vesca subsp. vesca myb family transcription factor APL-like, transcript variant 2 (LOC101308645), mRNA	sp|Q9SAK5|APL_ARATH	56.2	4e-09	Myb family transcription factor APL OS=Arabidopsis thaliana GN=APL PE=2 SV=2	--	--	--	--	--	--	--	--	--	--	-	GO:0003677//DNA binding;GO:0003682//chromatin binding	-
246	Unigene70147_PDX	284	gi|462404021|gb|EMJ09578.1|	149.1	2e-35	hypothetical protein PRUPE_ppa000753mg [Prunus persica]	gi|359488058|ref|XM_002265442.2|	172	1e-40	PREDICTED: Vitis vinifera cell division cycle 5-like protein (LOC100243262), mRNA	sp|P92948|CDC5L_ARATH	114	1e-26	Cell division cycle 5-like protein OS=Arabidopsis thaliana GN=CDC5 PE=1 SV=2	--	--	--	--	--	K12860	7e-35	143	vvi:100243262	pre-mRNA-splicing factor CDC5/CEF1	GO:0000278//mitotic cell cycle;GO:0006396//RNA processing;GO:0042742//defense response to bacterium;GO:0006355//regulation of transcription, DNA-dependent;GO:0009870//defense response signaling pathway, resistance gene-dependent;GO:0051301//cell division;GO:0010204//defense response signaling pathway, resistance gene-independent;GO:0050832//defense response to fungus	GO:0003677//DNA binding;GO:0005515//protein binding;GO:0003700//sequence-specific DNA binding transcription factor activity;GO:0003682//chromatin binding	GO:0009507//chloroplast;GO:0005634//nucleus
247	Unigene70590_PDX	285	gi|462397744|gb|EMJ03412.1|	115.5	2e-25	hypothetical protein PRUPE_ppa008425mg [Prunus persica]	gi|470102182|ref|XM_004287489.1|	75.8	2e-11	PREDICTED: Fragaria vesca subsp. vesca uncharacterized LOC101290800 (LOC101290800), mRNA	--	--	--	--	--	--	--	--	--	--	--	--	--	--	-	GO:0008270//zinc ion binding;GO:0003682//chromatin binding;GO:0003677//DNA binding	-
248	Unigene70647_PDX	287	gi|462420763|gb|EMJ25026.1|	154.8	3e-37	hypothetical protein PRUPE_ppa010735mg [Prunus persica]	gi|225458514|ref|XM_002284201.1|	163	1e-37	PREDICTED: Vitis vinifera transcriptional activator Myb-like (LOC100250670), mRNA	sp|Q9FDW1|MYB44_ARATH	129	3e-31	Transcription factor MYB44 OS=Arabidopsis thaliana GN=MYB44 PE=2 SV=1	ECU11g1690	92.8	1e-19	COG5147	Myb superfamily proteins, including transcription factors and mRNA splicing factors	K09422	1e-32	135	vvi:100233128	myb proto-oncogene protein, plant	-	GO:0003677//DNA binding;GO:0003682//chromatin binding	-
249	Unigene70754_PDX	288	gi|302398945|gb|ADL36767.1|	182.2	2e-45	MYB domain class transcription factor [Malus x domestica]	gi|302398944|gb|HM122628.1|	504	1e-140	Malus x domestica MYB domain class transcription factor (MYB36) mRNA, complete cds	--	--	--	--	--	--	--	--	--	K09422	3e-23	104	pop:POPTR_555481	myb proto-oncogene protein, plant	GO:0009414//response to water deprivation;GO:0009867//jasmonic acid mediated signaling pathway;GO:0006355//regulation of transcription, DNA-dependent;GO:0009611//response to wounding;GO:0009695//jasmonic acid biosynthetic process;GO:0042538//hyperosmotic salinity response;GO:0009733//response to auxin stimulus;GO:0009738//abscisic acid mediated signaling pathway;GO:0009873//ethylene mediated sign…	GO:0003677//DNA binding;GO:0003700//sequence-specific DNA binding transcription factor activity	GO:0005634//nucleus
250	Unigene70944_PDX	288	gi|462397698|gb|EMJ03366.1|	110.9	6e-24	hypothetical protein PRUPE_ppa006434mg [Prunus persica]	gi|470131372|ref|XM_004301522.1|	93.7	8e-17	PREDICTED: Fragaria vesca subsp. vesca transcription factor MYB44-like (LOC101309742), mRNA	--	--	--	--	--	--	--	--	--	K09422	1e-15	79.3	pop:POPTR_571286	myb proto-oncogene protein, plant	-	-	-
251	Unigene70962_PDX	290	gi|116734642|gb|ABK20308.1|	131	5e-30	Myb transcription factor [Malus x domestica] >gi|302398917|gb|ADL36753.1| MYB domain class transcription factor [Malus x domestica]	gi|302398916|gb|HM122614.1|	228	2e-57	Malus x domestica MYB domain class transcription factor (MYB1) mRNA, complete cds	--	--	--	--	--	--	--	--	--	K09422	3e-11	64.7	vvi:100240975	myb proto-oncogene protein, plant	-	GO:0005488//binding	-
252	Unigene71341_PDX	293	gi|470119695|ref|XP_004295946.1|	121.3	4e-27	PREDICTED: transcription factor MYB59-like [Fragaria vesca subsp. vesca]	gi|470119694|ref|XM_004295898.1|	206	8e-51	PREDICTED: Fragaria vesca subsp. vesca transcription factor MYB59-like (LOC101301281), mRNA	sp|Q4JL84|MYB59_ARATH	119	5e-28	Transcription factor MYB59 OS=Arabidopsis thaliana GN=MYB59 PE=2 SV=2	ECU11g1690	71.6	3e-13	COG5147	Myb superfamily proteins, including transcription factors and mRNA splicing factors	K09422	6e-28	120	pop:POPTR_797707	myb proto-oncogene protein, plant	GO:0009753//response to jasmonic acid stimulus;GO:0009739//response to gibberellin stimulus;GO:0009651//response to salt stress;GO:0006355//regulation of transcription, DNA-dependent;GO:0009751//response to salicylic acid stimulus;GO:0009733//response to auxin stimulus;GO:0010200//response to chitin;GO:0009737//response to abscisic acid stimulus;GO:0009723//response to ethylene stimulus;GO:004668…	GO:0003677//DNA binding;GO:0003700//sequence-specific DNA binding transcription factor activity;GO:0003682//chromatin binding	GO:0005634//nucleus
253	Unigene71365_PDX	293	gi|462424379|gb|EMJ28642.1|	181	4e-45	hypothetical protein PRUPE_ppa001566mg [Prunus persica]	gi|470109219|ref|XM_004290850.1|	280	7e-73	PREDICTED: Fragaria vesca subsp. vesca SWI/SNF complex subunit SWI3C-like (LOC101291009), mRNA	sp|Q9XI07|SWI3C_ARATH	135	4e-33	SWI/SNF complex subunit SWI3C OS=Arabidopsis thaliana GN=SWI3C PE=1 SV=1	YFR037c	63.2	1e-10	COG5259	RSC chromatin remodeling complex subunit RSC8	K11649	1e-42	169	gmx:100780440	SWI/SNF related-matrix-associated actin-dependent regulator of chromatin subfamily C	GO:0045132//meiotic chromosome segregation;GO:0007062//sister chromatid cohesion;GO:0031048//chromatin silencing by small RNA;GO:0045893//positive regulation of transcription, DNA-dependent;GO:0006338//chromatin remodeling	GO:0008270//zinc ion binding;GO:0003677//DNA binding;GO:0005515//protein binding;GO:0003682//chromatin binding	GO:0016514//SWI/SNF complex
254	Unigene71398_PDX	295	gi|302398965|gb|ADL36777.1|	173.7	7e-43	MYBR domain class transcription factor [Malus x domestica]	gi|302398964|gb|HM122638.1|	478	1e-132	Malus x domestica MYBR domain class transcription factor (MYBR13) mRNA, complete cds	--	--	--	--	--	--	--	--	--	K09422	4e-09	57.8	vvi:100254369	myb proto-oncogene protein, plant	-	GO:0005488//binding	GO:0043229//intracellular organelle
255	Unigene71631_PDX	295	gi|302398977|gb|ADL36783.1|	84	8e-16	MYBR domain class transcription factor [Malus x domestica]	gi|302398976|gb|HM122644.1|	402	1e-110	Malus x domestica MYBR domain class transcription factor (MYBR19) mRNA, complete cds	sp|Q8VWK4|TRB1_ARATH	72.4	6e-14	Telomere repeat-binding factor 1 OS=Arabidopsis thaliana GN=TRB1 PE=1 SV=1	--	--	--	--	--	K09422	2e-15	78.6	gmx:100779583	myb proto-oncogene protein, plant	GO:0009753//response to jasmonic acid stimulus;GO:0009739//response to gibberellin stimulus;GO:0009651//response to salt stress;GO:0009751//response to salicylic acid stimulus;GO:0009733//response to auxin stimulus;GO:0009737//response to abscisic acid stimulus;GO:0006334//nucleosome assembly;GO:0009723//response to ethylene stimulus;GO:0046686//response to cadmium ion	GO:0003691//double-stranded telomeric DNA binding;GO:0043047//single-stranded telomeric DNA binding;GO:0042803//protein homodimerization activity;GO:0003682//chromatin binding	GO:0000786//nucleosome;GO:0005634//nucleus
256	Unigene71649_PDX	295	gi|462397744|gb|EMJ03412.1|	113.6	9e-25	hypothetical protein PRUPE_ppa008425mg [Prunus persica]	gi|470102182|ref|XM_004287489.1|	180	5e-43	PREDICTED: Fragaria vesca subsp. vesca uncharacterized LOC101290800 (LOC101290800), mRNA	sp|Q2V9B0|MY1R1_SOLTU	75.5	7e-15	Transcription factor MYB1R1 OS=Solanum tuberosum PE=2 SV=1	--	--	--	--	--	--	--	--	--	--	-	GO:0008270//zinc ion binding;GO:0003682//chromatin binding;GO:0003677//DNA binding	-
257	Unigene71765_PDX	295	gi|302398987|gb|ADL36788.1|	141.7	3e-33	MYBR domain class transcription factor [Malus x domestica]	gi|302398986|gb|HM122649.1|	182	1e-43	Malus x domestica MYBR domain class transcription factor (MYBR8) mRNA, complete cds	--	--	--	--	--	--	--	--	--	--	--	--	--	--	-	-	-
258	Unigene71841_PDX	297	gi|462422333|gb|EMJ26596.1|	136.3	1e-31	hypothetical protein PRUPE_ppa000676mg [Prunus persica]	gi|470109852|ref|XM_004291154.1|	61.9	3e-07	PREDICTED: Fragaria vesca subsp. vesca myb-related protein 3R-1-like (LOC101309504), partial mRNA	--	--	--	--	--	--	--	--	--	--	--	--	--	--	-	-	-
259	Unigene73251_PDX	299	gi|462397604|gb|EMJ03272.1|	55.1	4e-07	hypothetical protein PRUPE_ppa005969mg [Prunus persica]	gi|470102273|ref|XM_004287532.1|	85.7	2e-14	PREDICTED: Fragaria vesca subsp. vesca glycylpeptide N-tetradecanoyltransferase 1-like (LOC101304413), mRNA	sp|Q9LTR9|NMT1_ARATH	49.7	4e-07	Glycylpeptide N-tetradecanoyltransferase 1 OS=Arabidopsis thaliana GN=NMT1 PE=1 SV=2	--	--	--	--	--	K00671	7e-08	53.5	mtr:MTR_2g040010	glycylpeptide N-tetradecanoyltransferase [EC:2.3.1.97]	-	-	-
260	Unigene73743_PDX	301	gi|462399206|gb|EMJ04874.1|	81.6	4e-15	hypothetical protein PRUPE_ppa026577mg [Prunus persica]	gi|470134594|ref|XM_004303085.1|	91.7	4e-16	PREDICTED: Fragaria vesca subsp. vesca uncharacterized LOC101314104 (LOC101314104), mRNA	--	--	--	--	--	--	--	--	--	--	--	--	--	--	GO:0009409//response to cold;GO:0006355//regulation of transcription, DNA-dependent	GO:0003700//sequence-specific DNA binding transcription factor activity;GO:0003677//DNA binding;GO:0003682//chromatin binding	GO:0005634//nucleus
261	Unigene73762_PDX	303	gi|462415391|gb|EMJ20128.1|	168.3	3e-41	hypothetical protein PRUPE_ppa001765mg [Prunus persica]	gi|470141783|ref|XM_004306560.1|	204	3e-50	PREDICTED: Fragaria vesca subsp. vesca protein CCA1-like (LOC101293425), mRNA	--	--	--	--	--	--	--	--	--	--	--	--	--	--	-	GO:0005488//binding	-
262	Unigene73897_PDX	305	gi|116734642|gb|ABK20308.1|	188.3	3e-47	Myb transcription factor [Malus x domestica] >gi|302398917|gb|ADL36753.1| MYB domain class transcription factor [Malus x domestica]	gi|302398916|gb|HM122614.1|	513	1e-143	Malus x domestica MYB domain class transcription factor (MYB1) mRNA, complete cds	--	--	--	--	--	--	--	--	--	K09422	1e-11	65.9	vvi:100256309	myb proto-oncogene protein, plant	-	GO:0003677//DNA binding;GO:0003682//chromatin binding	-
263	Unigene74050_PDX	305	gi|302398945|gb|ADL36767.1|	205.3	2e-52	MYB domain class transcription factor [Malus x domestica]	gi|302398944|gb|HM122628.1|	507	1e-141	Malus x domestica MYB domain class transcription factor (MYB36) mRNA, complete cds	sp|Q7XBH4|MYB4_ORYSJ	166	3e-42	Myb-related protein Myb4 OS=Oryza sativa subsp. japonica GN=MYB4 PE=2 SV=2	ECU11g1690	101	3e-22	COG5147	Myb superfamily proteins, including transcription factors and mRNA splicing factors	K09422	4e-53	203	pop:POPTR_555481	myb proto-oncogene protein, plant	GO:0009414//response to water deprivation;GO:0009867//jasmonic acid mediated signaling pathway;GO:0006355//regulation of transcription, DNA-dependent;GO:0009611//response to wounding;GO:0009695//jasmonic acid biosynthetic process;GO:0042538//hyperosmotic salinity response;GO:0009733//response to auxin stimulus;GO:0015824//proline transport;GO:0009738//abscisic acid mediated signaling pathway;GO:0…	GO:0003677//DNA binding;GO:0003700//sequence-specific DNA binding transcription factor activity;GO:0003682//chromatin binding	GO:0005634//nucleus
264	Unigene74135_PDX	306	gi|71041106|gb|AAZ20441.1|	68.6	3e-11	MYB91 [Malus x domestica]	gi|440646937|dbj|AK424212.1|	240	6e-61	Pyrus pyrifolia mRNA, clone: NFR1_11_72, expressed in fruit	sp|Q9S7B2|RS2_MAIZE	47.8	1e-06	Protein rough sheath 2 OS=Zea mays GN=RS2 PE=1 SV=1	--	--	--	--	--	K09422	9e-11	63.2	vvi:100256209	myb proto-oncogene protein, plant	GO:0009615//response to virus;GO:0009944//polarity specification of adaxial/abaxial axis;GO:0009753//response to jasmonic acid stimulus;GO:0010338//leaf formation;GO:0009739//response to gibberellin stimulus;GO:0009651//response to salt stress;GO:0042742//defense response to bacterium;GO:0009751//response to salicylic acid stimulus;GO:0009733//response to auxin stimulus;GO:0008356//asymmetric cel…	GO:0003677//DNA binding;GO:0042803//protein homodimerization activity;GO:0003682//chromatin binding	GO:0005730//nucleolus;GO:0000793//condensed chromosome
265	Unigene74339_PDX	307	gi|302398943|gb|ADL36766.1|	50.8	7e-06	MYB domain class transcription factor [Malus x domestica]	gi|302398942|gb|HM122627.1|	509	1e-142	Malus x domestica MYB domain class transcription factor (MYB35) mRNA, complete cds	--	--	--	--	--	--	--	--	--	--	--	--	--	--	-	-	-
266	Unigene74520_PDX	307	gi|470123562|ref|XP_004297792.1|	173.7	7e-43	PREDICTED: uncharacterized protein At4g15970-like [Fragaria vesca subsp. vesca]	gi|470123561|ref|XM_004297744.1|	230	6e-58	PREDICTED: Fragaria vesca subsp. vesca uncharacterized LOC101308669 (LOC101308669), mRNA	sp|P0C042|Y4597_ARATH	98.2	1e-21	Uncharacterized protein At4g15970 OS=Arabidopsis thaliana GN=At4g15970 PE=2 SV=1	--	--	--	--	--	--	--	--	--	--	-	-	GO:0005737//cytoplasm
267	Unigene74787_PDX	309	gi|449463575|ref|XP_004149509.1|	88.6	3e-17	PREDICTED: puff-specific protein Bx42-like [Cucumis sativus] >gi|449523876|ref|XP_004168949.1| PREDICTED: puff-specific protein Bx42-like [Cucumis sativus]	gi|224142192|ref|XM_002324407.1|	58	5e-06	Populus trichocarpa predicted protein, mRNA	--	--	--	--	--	--	--	--	--	K06063	3e-18	88.2	vvi:100245841	SNW domain-containing protein 1	GO:0010555//response to mannitol stimulus;GO:0000398//mRNA splicing, via spliceosome;GO:0009737//response to abscisic acid stimulus;GO:0009651//response to salt stress	-	GO:0005730//nucleolus;GO:0005681//spliceosomal complex
268	Unigene74811_PDX	310	gi|302398981|gb|ADL36785.1|	185.3	2e-46	MYBR domain class transcription factor [Malus x domestica]	gi|28629810|gb|AY196776.1|	492	1e-136	Malus xiaojinensis transcription factor Myb1 mRNA, complete cds	--	--	--	--	--	--	--	--	--	--	--	--	--	--	-	-	-
269	Unigene75099_PDX	311	gi|462395133|gb|EMJ00932.1|	130.2	9e-30	hypothetical protein PRUPE_ppa002636mg [Prunus persica]	--	--	--	--	--	--	--	--	--	--	--	--	--	K09522	9e-25	109	gmx:100814414	DnaJ homolog subfamily C member 2	GO:0006457//protein folding	GO:0003677//DNA binding;GO:0031072//heat shock protein binding	GO:0005634//nucleus
270	Unigene75496_PDX	315	gi|71041082|gb|AAZ20429.1|	123.6	9e-28	MYB6 [Malus x domestica] >gi|302398951|gb|ADL36770.1| MYB domain class transcription factor [Malus x domestica]	gi|302398950|gb|HM122631.1|	517	1e-144	Malus x domestica MYB domain class transcription factor (MYB6) mRNA, complete cds	--	--	--	--	--	--	--	--	--	K09422	3e-13	71.6	vvi:100233128	myb proto-oncogene protein, plant	-	GO:0003677//DNA binding;GO:0003682//chromatin binding	-
271	Unigene75558_PDX	317	gi|302398975|gb|ADL36782.1|	85.9	2e-16	MYBR domain class transcription factor [Malus x domestica]	gi|302398974|gb|HM122643.1|	200	6e-49	Malus x domestica MYBR domain class transcription factor (MYBR18) mRNA, complete cds	--	--	--	--	--	--	--	--	--	--	--	--	--	--	-	-	-
272	Unigene75815_PDX	317	gi|462397744|gb|EMJ03412.1|	131.7	3e-30	hypothetical protein PRUPE_ppa008425mg [Prunus persica]	gi|470102182|ref|XM_004287489.1|	75.8	2e-11	PREDICTED: Fragaria vesca subsp. vesca uncharacterized LOC101290800 (LOC101290800), mRNA	--	--	--	--	--	--	--	--	--	--	--	--	--	--	GO:0006355//regulation of transcription, DNA-dependent	GO:0003676//nucleic acid binding	-
273	Unigene75825_PDX	317	gi|462399206|gb|EMJ04874.1|	191.4	3e-48	hypothetical protein PRUPE_ppa026577mg [Prunus persica]	gi|356571895|ref|XR_137603.1|	238	3e-60	PREDICTED: Glycine max uncharacterized LOC100797237 (LOC100797237), miscRNA	sp|Q940D0|ARR1_ARATH	99	6e-22	Two-component response regulator ARR1 OS=Arabidopsis thaliana GN=ARR1 PE=1 SV=2	YPO2725	47	8e-06	COG3501	Uncharacterized protein conserved in bacteria	K14491	1e-21	99.4	vvi:100250832	two-component response regulator ARR-B family	GO:0009409//response to cold;GO:0006355//regulation of transcription, DNA-dependent	GO:0003700//sequence-specific DNA binding transcription factor activity;GO:0003677//DNA binding;GO:0003682//chromatin binding	GO:0005634//nucleus
274	Unigene75853_PDX	317	gi|71041080|gb|AAZ20428.1|	166.8	9e-41	MYB4 [Malus x domestica]	gi|71041079|gb|DQ074460.1|	371	1e-100	Malus x domestica MYB4 mRNA, complete cds	--	--	--	--	--	--	--	--	--	K09422	3e-24	107	vvi:100256181	myb proto-oncogene protein, plant	-	-	-
275	Unigene75924_PDX	321	gi|462414573|gb|EMJ19310.1|	195.7	1e-49	hypothetical protein PRUPE_ppa006768mg [Prunus persica]	gi|470144429|ref|XM_004307812.1|	367	4e-99	PREDICTED: Fragaria vesca subsp. vesca TOM1-like protein 2-like (LOC101295374), mRNA	--	--	--	--	--	--	--	--	--	--	--	--	--	--	GO:0006623//protein targeting to vacuole;GO:0006944//cellular membrane fusion;GO:0006891//intra-Golgi vesicle-mediated transport;GO:0016310//phosphorylation	GO:0016301//kinase activity;GO:0008565//protein transporter activity	GO:0005795//Golgi stack;GO:0005886//plasma membrane;GO:0005634//nucleus;GO:0005829//cytosol
276	Unigene76238_PDX	321	gi|302398979|gb|ADL36784.1|	177.9	4e-44	MYBR domain class transcription factor [Malus x domestica]	gi|302398978|gb|HM122645.1|	420	1e-115	Malus x domestica MYBR domain class transcription factor (MYBR20) mRNA, complete cds	sp|Q9SNB9|TRP2_ARATH	75.5	7e-15	Telomere repeat-binding protein 2 OS=Arabidopsis thaliana GN=TRP2 PE=1 SV=1	--	--	--	--	--	--	--	--	--	--	-	GO:0005488//binding	-
277	Unigene76520_PDX	321	gi|470141869|ref|XP_004306648.1|	213.4	8e-55	PREDICTED: transcription factor MYB12-like [Fragaria vesca subsp. vesca]	gi|324022715|gb|GU938690.1|	458	1e-126	Prunus avium R2R3-MYB transcription factor (MYBPA1) mRNA, complete cds	sp|Q38850|MYB5_ARATH	177	1e-45	Transcription repressor MYB5 OS=Arabidopsis thaliana GN=MYB5 PE=1 SV=1	ECU11g1690	90.9	5e-19	COG5147	Myb superfamily proteins, including transcription factors and mRNA splicing factors	K09422	2e-55	211	vvi:100232899	myb proto-oncogene protein, plant	-	GO:0003677//DNA binding;GO:0003682//chromatin binding	-
278	Unigene76764_PDX	322	gi|462416664|gb|EMJ21401.1|	23.5	2e-09	hypothetical protein PRUPE_ppa003091mg [Prunus persica]	gi|470142062|ref|XM_004306690.1|	61.9	3e-07	PREDICTED: Fragaria vesca subsp. vesca C-terminal binding protein AN-like (LOC101310639), mRNA	sp|O23702|CTBP_ARATH	43.1	9e-10	C-terminal binding protein AN OS=Arabidopsis thaliana GN=AN PE=1 SV=1	--	--	--	--	--	--	--	--	--	--	-	-	-
279	Unigene77067_PDX	323	gi|302398979|gb|ADL36784.1|	195.7	1e-49	MYBR domain class transcription factor [Malus x domestica]	gi|302398978|gb|HM122645.1|	569	1e-160	Malus x domestica MYBR domain class transcription factor (MYBR20) mRNA, complete cds	sp|Q9SNB9|TRP2_ARATH	79.3	5e-16	Telomere repeat-binding protein 2 OS=Arabidopsis thaliana GN=TRP2 PE=1 SV=1	--	--	--	--	--	--	--	--	--	--	-	GO:0005488//binding	-
280	Unigene77392_PDX	325	gi|302398921|gb|ADL36755.1|	174.5	4e-43	MYB domain class transcription factor [Malus x domestica]	gi|302398920|gb|HM122616.1|	468	1e-129	Malus x domestica MYB domain class transcription factor (MYB12) mRNA, complete cds	sp|Q38850|MYB5_ARATH	151	1e-37	Transcription repressor MYB5 OS=Arabidopsis thaliana GN=MYB5 PE=1 SV=1	ECU11g1690	68.2	4e-12	COG5147	Myb superfamily proteins, including transcription factors and mRNA splicing factors	K09422	2e-43	171	pop:POPTR_817669	myb proto-oncogene protein, plant	GO:0010468//regulation of gene expression;GO:0048354//mucilage biosynthetic process involved in seed coat development;GO:0010090//trichome morphogenesis	GO:0003677//DNA binding;GO:0003682//chromatin binding	-
281	Unigene77408_PDX	326	gi|462415391|gb|EMJ20128.1|	158.3	3e-38	hypothetical protein PRUPE_ppa001765mg [Prunus persica]	gi|470141783|ref|XM_004306560.1|	75.8	2e-11	PREDICTED: Fragaria vesca subsp. vesca protein CCA1-like (LOC101293425), mRNA	sp|Q6R0H1|LHY_ARATH	48.1	1e-06	Protein LHY OS=Arabidopsis thaliana GN=LHY PE=1 SV=2	--	--	--	--	--	K12133	3e-06	48.1	ath:AT1G01060	LATE ELONGATED HYPOCOTYL	-	GO:0005488//binding	-
282	Unigene77456_PDX	329	gi|302398953|gb|ADL36771.1|	94	7e-19	MYB domain class transcription factor [Malus x domestica]	gi|302398952|gb|HM122632.1|	468	1e-129	Malus x domestica MYB domain class transcription factor (MYB88) mRNA, complete cds	--	--	--	--	--	--	--	--	--	K09422	7e-16	80.1	vvi:100246639	myb proto-oncogene protein, plant	GO:0010052//guard cell differentiation;GO:0006355//regulation of transcription, DNA-dependent	GO:0043565//sequence-specific DNA binding;GO:0003700//sequence-specific DNA binding transcription factor activity;GO:0003682//chromatin binding	GO:0005634//nucleus
283	Unigene77544_PDX	330	gi|302398985|gb|ADL36787.1|	201.1	4e-51	MYBR domain class transcription factor [Malus x domestica]	gi|302398984|gb|HM122648.1|	585	1e-164	Malus x domestica MYBR domain class transcription factor (MYBR7) mRNA, complete cds	sp|Q9SAK5|APL_ARATH	104	1e-23	Myb family transcription factor APL OS=Arabidopsis thaliana GN=APL PE=2 SV=2	--	--	--	--	--	K14491	1e-07	52.8	ota:Ot16g01320	two-component response regulator ARR-B family	GO:0010048//vernalization response;GO:0009086//methionine biosynthetic process;GO:0006355//regulation of transcription, DNA-dependent;GO:0048573//photoperiodism, flowering;GO:0000394//RNA splicing, via endonucleolytic cleavage and ligation;GO:0009567//double fertilization forming a zygote and endosperm	GO:0003677//DNA binding;GO:0003700//sequence-specific DNA binding transcription factor activity;GO:0003682//chromatin binding	GO:0005634//nucleus
284	Unigene77566_PDX	331	gi|462400077|gb|EMJ05745.1|	120.2	1e-26	hypothetical protein PRUPE_ppa017136mg [Prunus persica]	gi|470102350|ref|XM_004287570.1|	60	1e-06	PREDICTED: Fragaria vesca subsp. vesca myb-related protein Hv1-like (LOC101315177), mRNA	--	--	--	--	--	--	--	--	--	K09422	3e-06	48.1	vvi:100260951	myb proto-oncogene protein, plant	-	-	-
285	Unigene77863_PDX	331	gi|462411549|gb|EMJ16598.1|	147.5	6e-35	hypothetical protein PRUPE_ppa005897mg [Prunus persica]	gi|470136940|ref|XM_004304191.1|	163	1e-37	PREDICTED: Fragaria vesca subsp. vesca uncharacterized LOC101297651 (LOC101297651), mRNA	--	--	--	--	--	--	--	--	--	--	--	--	--	--	-	GO:0005488//binding	-
286	Unigene77931_PDX	333	gi|302398961|gb|ADL36775.1|	204.5	4e-52	MYBR domain class transcription factor [Malus x domestica]	gi|302398960|gb|HM122636.1|	472	1e-130	Malus x domestica MYBR domain class transcription factor (MYBR11) mRNA, complete cds	--	--	--	--	--	--	--	--	--	--	--	--	--	--	GO:1901700;GO:0009725//response to hormone stimulus;GO:0033993//response to lipid	GO:0003676//nucleic acid binding	-
287	Unigene78128_PDX	334	gi|462401963|gb|EMJ07520.1|	157.1	7e-38	hypothetical protein PRUPE_ppa002522mg [Prunus persica]	gi|470133746|ref|XM_004302673.1|	236	1e-59	PREDICTED: Fragaria vesca subsp. vesca telomere repeat-binding protein 5-like (LOC101313228), mRNA	sp|Q6R0E3|TRP5_ARATH	148	6e-37	Telomere repeat-binding protein 5 OS=Arabidopsis thaliana GN=TRP5 PE=1 SV=2	--	--	--	--	--	--	--	--	--	--	GO:0009753//response to jasmonic acid stimulus;GO:0009739//response to gibberellin stimulus;GO:0046686//response to cadmium ion;GO:0009751//response to salicylic acid stimulus;GO:0009733//response to auxin stimulus;GO:0009737//response to abscisic acid stimulus;GO:0009723//response to ethylene stimulus;GO:0009651//response to salt stress	GO:0008301//DNA binding, bending;GO:0003691//double-stranded telomeric DNA binding;GO:0003682//chromatin binding	GO:0005634//nucleus
288	Unigene78557_PDX	336	gi|462395133|gb|EMJ00932.1|	204.5	4e-52	hypothetical protein PRUPE_ppa002636mg [Prunus persica]	gi|470107597|ref|XM_004290083.1|	281	2e-73	PREDICTED: Fragaria vesca subsp. vesca dnaJ homolog subfamily C member 2-like, transcript variant 3 (LOC101295767), mRNA	sp|Q0WTI8|DNJ72_ARATH	52	8e-08	Chaperone protein dnaJ 72 OS=Arabidopsis thaliana GN=ATJ72 PE=2 SV=1	SPBC1778.01c	84	6e-17	COG5269	Ribosome-associated chaperone zuotin	K09522	9e-49	189	vvi:100259545	DnaJ homolog subfamily C member 2	-	GO:0003677//DNA binding;GO:0003682//chromatin binding	GO:0005634//nucleus
289	Unigene78835_PDX	337	gi|462422498|gb|EMJ26761.1|	120.2	1e-26	hypothetical protein PRUPE_ppa007491m2g, partial [Prunus persica]	gi|302398984|gb|HM122648.1|	414	1e-113	Malus x domestica MYBR domain class transcription factor (MYBR7) mRNA, complete cds	--	--	--	--	--	--	--	--	--	--	--	--	--	--	GO:0010048//vernalization response;GO:0009086//methionine biosynthetic process;GO:0006355//regulation of transcription, DNA-dependent;GO:0048573//photoperiodism, flowering;GO:0000394//RNA splicing, via endonucleolytic cleavage and ligation;GO:0009567//double fertilization forming a zygote and endosperm	GO:0003677//DNA binding;GO:0003700//sequence-specific DNA binding transcription factor activity;GO:0003682//chromatin binding	GO:0005634//nucleus
290	Unigene78845_PDX	341	gi|462404021|gb|EMJ09578.1|	188	3e-47	hypothetical protein PRUPE_ppa000753mg [Prunus persica]	gi|470132440|ref|XM_004302042.1|	202	2e-49	PREDICTED: Fragaria vesca subsp. vesca cell division cycle 5-like protein-like, transcript variant 2 (LOC101291540), mRNA	sp|P92948|CDC5L_ARATH	157	2e-39	Cell division cycle 5-like protein OS=Arabidopsis thaliana GN=CDC5 PE=1 SV=2	--	--	--	--	--	K12860	9e-43	169	vvi:100243262	pre-mRNA-splicing factor CDC5/CEF1	GO:0000278//mitotic cell cycle;GO:0006396//RNA processing;GO:0042742//defense response to bacterium;GO:0006355//regulation of transcription, DNA-dependent;GO:0009870//defense response signaling pathway, resistance gene-dependent;GO:0051301//cell division;GO:0010204//defense response signaling pathway, resistance gene-independent;GO:0050832//defense response to fungus	GO:0003677//DNA binding;GO:0005515//protein binding;GO:0003700//sequence-specific DNA binding transcription factor activity;GO:0003682//chromatin binding	GO:0009507//chloroplast;GO:0005634//nucleus
291	Unigene78857_PDX	343	gi|462404021|gb|EMJ09578.1|	186	1e-46	hypothetical protein PRUPE_ppa000753mg [Prunus persica]	gi|470132440|ref|XM_004302042.1|	222	2e-55	PREDICTED: Fragaria vesca subsp. vesca cell division cycle 5-like protein-like, transcript variant 2 (LOC101291540), mRNA	sp|P92948|CDC5L_ARATH	156	3e-39	Cell division cycle 5-like protein OS=Arabidopsis thaliana GN=CDC5 PE=1 SV=2	--	--	--	--	--	K12860	5e-43	170	vvi:100243262	pre-mRNA-splicing factor CDC5/CEF1	GO:0000278//mitotic cell cycle;GO:0006396//RNA processing;GO:0042742//defense response to bacterium;GO:0006355//regulation of transcription, DNA-dependent;GO:0009870//defense response signaling pathway, resistance gene-dependent;GO:0051301//cell division;GO:0010204//defense response signaling pathway, resistance gene-independent;GO:0050832//defense response to fungus	GO:0003677//DNA binding;GO:0005515//protein binding;GO:0003700//sequence-specific DNA binding transcription factor activity;GO:0003682//chromatin binding	GO:0009507//chloroplast;GO:0005634//nucleus
292	Unigene78862_PDX	345	gi|302398967|gb|ADL36778.1|	194.5	4e-49	MYBR domain class transcription factor [Malus x domestica]	gi|302398966|gb|HM122639.1|	533	1e-149	Malus x domestica MYBR domain class transcription factor (MYBR14) mRNA, complete cds	--	--	--	--	--	--	--	--	--	--	--	--	--	--	-	-	-
293	Unigene79330_PDX	346	gi|462414573|gb|EMJ19310.1|	92	2e-18	hypothetical protein PRUPE_ppa006768mg [Prunus persica]	gi|470144429|ref|XM_004307812.1|	123	1e-25	PREDICTED: Fragaria vesca subsp. vesca TOM1-like protein 2-like (LOC101295374), mRNA	--	--	--	--	--	--	--	--	--	--	--	--	--	--	GO:0016310//phosphorylation;GO:0006886//intracellular protein transport	GO:0016301//kinase activity	GO:0005622//intracellular;GO:0005886//plasma membrane
294	Unigene79332_PDX	347	gi|71041112|gb|AAZ20444.1|	179.5	1e-44	MYBR5 [Malus x domestica]	gi|71041111|gb|DQ074476.1|	525	1e-147	Malus x domestica MYBR5 mRNA, complete cds	sp|Q6R0H0|ASG4_ARATH	92.4	5e-20	Transcription factor ASG4 OS=Arabidopsis thaliana GN=ASG4 PE=2 SV=1	--	--	--	--	--	K12134	8e-13	70.1	aly:ARALYDRAFT_904154	circadian clock associated 1	GO:0046686//response to cadmium ion;GO:0009739//response to gibberellin stimulus;GO:0009737//response to abscisic acid stimulus;GO:0009651//response to salt stress;GO:0009751//response to salicylic acid stimulus;GO:0009753//response to jasmonic acid stimulus;GO:0009723//response to ethylene stimulus	GO:0003677//DNA binding;GO:0003682//chromatin binding	-
295	Unigene79339_PDX	348	gi|462411454|gb|EMJ16503.1|	208	3e-53	hypothetical protein PRUPE_ppa005083mg [Prunus persica]	gi|402744345|ref|NM_001249103.2|	172	1e-40	Glycine max MYB transcription factor MYB173 (MYB173), mRNA	sp|P92973|CCA1_ARATH	154	1e-38	Protein CCA1 OS=Arabidopsis thaliana GN=CCA1 PE=1 SV=1	--	--	--	--	--	K12134	3e-38	154	aly:ARALYDRAFT_904154	circadian clock associated 1	GO:0009753//response to jasmonic acid stimulus;GO:0009739//response to gibberellin stimulus;GO:0009651//response to salt stress;GO:0006355//regulation of transcription, DNA-dependent;GO:0009751//response to salicylic acid stimulus;GO:0010600//regulation of auxin biosynthetic process;GO:0007623//circadian rhythm;GO:0048574//long-day photoperiodism, flowering;GO:0009737//response to abscisic acid s…	GO:0003677//DNA binding;GO:0003700//sequence-specific DNA binding transcription factor activity;GO:0003682//chromatin binding	GO:0005634//nucleus
296	Unigene79400_PDX	348	gi|462398414|gb|EMJ04082.1|	183.3	9e-46	hypothetical protein PRUPE_ppa015893mg, partial [Prunus persica]	gi|470102027|ref|XM_004287413.1|	141	5e-31	PREDICTED: Fragaria vesca subsp. vesca SNW domain-containing protein 1-like (LOC101292337), mRNA	--	--	--	--	--	--	--	--	--	K06063	1e-42	169	vvi:100245841	SNW domain-containing protein 1	GO:0006499//N-terminal protein myristoylation;GO:0009651//response to salt stress;GO:0000956//nuclear-transcribed mRNA catabolic process;GO:0010228//vegetative to reproductive phase transition of meristem;GO:0009737//response to abscisic acid stimulus;GO:0045893//positive regulation of transcription, DNA-dependent;GO:0000398//mRNA splicing, via spliceosome;GO:0042752//regulation of circadian rhyt…	GO:0005515//protein binding	GO:0005730//nucleolus;GO:0005681//spliceosomal complex
297	Unigene79477_PDX	350	gi|462415222|gb|EMJ19959.1|	114.8	4e-25	hypothetical protein PRUPE_ppa009439mg [Prunus persica]	gi|324022715|gb|GU938690.1|	186	9e-45	Prunus avium R2R3-MYB transcription factor (MYBPA1) mRNA, complete cds	--	--	--	--	--	--	--	--	--	K09422	5e-09	57.4	pop:POPTR_755418	myb proto-oncogene protein, plant	-	-	-
298	Unigene79719_PDX	351	gi|462414573|gb|EMJ19310.1|	93.2	1e-18	hypothetical protein PRUPE_ppa006768mg [Prunus persica]	gi|470144429|ref|XM_004307812.1|	123	1e-25	PREDICTED: Fragaria vesca subsp. vesca TOM1-like protein 2-like (LOC101295374), mRNA	--	--	--	--	--	--	--	--	--	--	--	--	--	--	GO:0006623//protein targeting to vacuole;GO:0006944//cellular membrane fusion;GO:0006891//intra-Golgi vesicle-mediated transport;GO:0016310//phosphorylation	GO:0016301//kinase activity;GO:0008565//protein transporter activity	GO:0005795//Golgi stack;GO:0005886//plasma membrane;GO:0005634//nucleus;GO:0005829//cytosol
299	Unigene79870_PDX	353	gi|462407538|gb|EMJ12872.1|	209.9	9e-54	hypothetical protein PRUPE_ppa009121mg [Prunus persica]	gi|470114454|ref|XM_004293382.1|	258	3e-66	PREDICTED: Fragaria vesca subsp. vesca uncharacterized LOC101309129, transcript variant 2 (LOC101309129), mRNA	sp|Q8GUN5|PHL1_ARATH	75.5	7e-15	Protein PHR1-LIKE 1 OS=Arabidopsis thaliana GN=PHL1 PE=1 SV=1	--	--	--	--	--	--	--	--	--	--	-	GO:0003677//DNA binding;GO:0003682//chromatin binding	-
300	Unigene80122_PDX	356	gi|71041106|gb|AAZ20441.1|	72.4	2e-12	MYB91 [Malus x domestica]	gi|440646937|dbj|AK424212.1|	644	0	Pyrus pyrifolia mRNA, clone: NFR1_11_72, expressed in fruit	sp|Q9S7B2|RS2_MAIZE	47.4	2e-06	Protein rough sheath 2 OS=Zea mays GN=RS2 PE=1 SV=1	--	--	--	--	--	K09422	5e-11	63.9	vvi:100256209	myb proto-oncogene protein, plant	GO:0009615//response to virus;GO:0009944//polarity specification of adaxial/abaxial axis;GO:0009753//response to jasmonic acid stimulus;GO:0010338//leaf formation;GO:0009739//response to gibberellin stimulus;GO:0009651//response to salt stress;GO:0042742//defense response to bacterium;GO:0009751//response to salicylic acid stimulus;GO:0009733//response to auxin stimulus;GO:0008356//asymmetric cel…	GO:0003677//DNA binding;GO:0042803//protein homodimerization activity;GO:0003682//chromatin binding	GO:0005730//nucleolus;GO:0000793//condensed chromosome
301	Unigene80210_PDX	357	gi|462415424|gb|EMJ20161.1|	195.7	1e-49	hypothetical protein PRUPE_ppa003628mg [Prunus persica]	gi|470141496|ref|XM_004306419.1|	165	3e-38	PREDICTED: Fragaria vesca subsp. vesca transcription factor GAMYB-like (LOC101300757), mRNA	--	--	--	--	--	--	--	--	--	K09422	2e-42	168	rcu:RCOM_0622120	myb proto-oncogene protein, plant	GO:0009789//positive regulation of abscisic acid mediated signaling pathway;GO:0045926//negative regulation of growth;GO:0048235//pollen sperm cell differentiation;GO:0043068//positive regulation of programmed cell death;GO:0009751//response to salicylic acid stimulus;GO:0009723//response to ethylene stimulus;GO:0045893//positive regulation of transcription, DNA-dependent	GO:0003677//DNA binding;GO:0003682//chromatin binding	-
302	Unigene80393_PDX	358	gi|300174968|dbj|BAJ10719.1|	187.2	6e-47	phantastica ortholog [Terniopsis minor]	gi|440646937|dbj|AK424212.1|	656	0	Pyrus pyrifolia mRNA, clone: NFR1_11_72, expressed in fruit	sp|Q9S7B2|RS2_MAIZE	176	2e-45	Protein rough sheath 2 OS=Zea mays GN=RS2 PE=1 SV=1	ECU11g1690	76.6	1e-14	COG5147	Myb superfamily proteins, including transcription factors and mRNA splicing factors	K09422	4e-48	187	rcu:RCOM_0760730	myb proto-oncogene protein, plant	GO:0009615//response to virus;GO:0009944//polarity specification of adaxial/abaxial axis;GO:0009753//response to jasmonic acid stimulus;GO:0010338//leaf formation;GO:0009739//response to gibberellin stimulus;GO:0009651//response to salt stress;GO:0042742//defense response to bacterium;GO:0009751//response to salicylic acid stimulus;GO:0009733//response to auxin stimulus;GO:0008356//asymmetric cel…	GO:0003677//DNA binding;GO:0042803//protein homodimerization activity;GO:0003682//chromatin binding	GO:0005730//nucleolus;GO:0000793//condensed chromosome
303	Unigene80424_PDX	363	gi|462399499|gb|EMJ05167.1|	239.2	1e-62	hypothetical protein PRUPE_ppa023776mg [Prunus persica]	gi|356571803|ref|XM_003554014.1|	305	1e-80	PREDICTED: Glycine max myb-related protein 306-like (LOC100817854), mRNA	sp|P81392|MYB06_ANTMA	223	3e-59	Myb-related protein 306 OS=Antirrhinum majus GN=MYB306 PE=2 SV=1	ECU11g1690	100	6e-22	COG5147	Myb superfamily proteins, including transcription factors and mRNA splicing factors	K09422	2e-63	238	vvi:100233072	myb proto-oncogene protein, plant	GO:0010118//stomatal movement;GO:0009753//response to jasmonic acid stimulus;GO:0009739//response to gibberellin stimulus;GO:0009626//plant-type hypersensitive response;GO:0009414//response to water deprivation;GO:0009416//response to light stimulus;GO:0006355//regulation of transcription, DNA-dependent;GO:0009751//response to salicylic acid stimulus;GO:0009617//response to bacterium;GO:0009733//…	GO:0003677//DNA binding;GO:0003700//sequence-specific DNA binding transcription factor activity;GO:0003682//chromatin binding	GO:0005634//nucleus
304	Unigene80635_PDX	365	gi|462422076|gb|EMJ26339.1|	197.2	6e-50	hypothetical protein PRUPE_ppa002493mg [Prunus persica]	gi|470122809|ref|XM_004297383.1|	307	4e-81	PREDICTED: Fragaria vesca subsp. vesca uncharacterized LOC101293581 (LOC101293581), mRNA	sp|Q9ZWJ9|ARR2_ARATH	119	5e-28	Two-component response regulator ARR2 OS=Arabidopsis thaliana GN=ARR2 PE=1 SV=1	--	--	--	--	--	K14491	3e-49	191	rcu:RCOM_0053570	two-component response regulator ARR-B family	GO:0000160//two-component signal transduction system (phosphorelay);GO:0035556//intracellular signal transduction;GO:0006355//regulation of transcription, DNA-dependent;GO:0016310//phosphorylation	GO:0000156//phosphorelay response regulator activity;GO:0003677//DNA binding;GO:0016301//kinase activity;GO:0003682//chromatin binding	-
305	Unigene80725_PDX	366	gi|462405110|gb|EMJ10574.1|	177.9	4e-44	hypothetical protein PRUPE_ppa008877mg [Prunus persica]	gi|82604208|gb|DQ267899.1|	430	1e-118	Malus x domestica cultivar Royal Gala MYB8 mRNA, complete cds	sp|Q9LK95|MYB21_ARATH	133	3e-32	Transcription factor MYB21 OS=Arabidopsis thaliana GN=MYB21 PE=1 SV=1	ECU11g1690	69.3	2e-12	COG5147	Myb superfamily proteins, including transcription factors and mRNA splicing factors	K09422	1e-40	162	pop:POPTR_661734	myb proto-oncogene protein, plant	GO:0016036//cellular response to phosphate starvation;GO:0009751//response to salicylic acid stimulus;GO:0009686//gibberellin biosynthetic process	GO:0003677//DNA binding;GO:0003682//chromatin binding;GO:0003824//catalytic activity	-
306	Unigene80981_PDX	366	gi|71041106|gb|AAZ20441.1|	163.7	8e-40	MYB91 [Malus x domestica]	gi|302398954|gb|HM122633.1|	470	1e-130	Malus x domestica MYB domain class transcription factor (MYB93) mRNA, complete cds	sp|O80931|AS1_ARATH	150	2e-37	Transcription factor AS1 OS=Arabidopsis thaliana GN=AS1 PE=1 SV=1	ECU11g1690	60.8	6e-10	COG5147	Myb superfamily proteins, including transcription factors and mRNA splicing factors	K09422	2e-38	155	rcu:RCOM_0760730	myb proto-oncogene protein, plant	GO:0009615//response to virus;GO:0009944//polarity specification of adaxial/abaxial axis;GO:0009753//response to jasmonic acid stimulus;GO:0010338//leaf formation;GO:0009739//response to gibberellin stimulus;GO:0009651//response to salt stress;GO:0042742//defense response to bacterium;GO:0009751//response to salicylic acid stimulus;GO:0009733//response to auxin stimulus;GO:0008356//asymmetric cel…	GO:0003677//DNA binding;GO:0042803//protein homodimerization activity;GO:0003682//chromatin binding	GO:0005730//nucleolus;GO:0000793//condensed chromosome
307	Unigene81026_PDX	372	gi|462415391|gb|EMJ20128.1|	195.7	1e-49	hypothetical protein PRUPE_ppa001765mg [Prunus persica]	gi|470141783|ref|XM_004306560.1|	329	1e-87	PREDICTED: Fragaria vesca subsp. vesca protein CCA1-like (LOC101293425), mRNA	sp|P92973|CCA1_ARATH	177	2e-45	Protein CCA1 OS=Arabidopsis thaliana GN=CCA1 PE=1 SV=1	--	--	--	--	--	K12134	9e-46	179	aly:ARALYDRAFT_904154	circadian clock associated 1	-	GO:0003677//DNA binding;GO:0003682//chromatin binding	-
308	Unigene81434_PDX	373	gi|462424036|gb|EMJ28299.1|	76.6	1e-13	hypothetical protein PRUPE_ppa025672mg [Prunus persica]	gi|224099086|ref|XM_002311333.1|	77.8	7e-12	Populus trichocarpa predicted protein (MYB212), mRNA	--	--	--	--	--	--	--	--	--	K09422	6e-08	53.9	pop:POPTR_564352	myb proto-oncogene protein, plant	GO:1901700;GO:0009725//response to hormone stimulus	GO:0005488//binding	-
309	Unigene81637_PDX	376	gi|302398963|gb|ADL36776.1|	177.2	7e-44	MYBR domain class transcription factor [Malus x domestica]	gi|302398962|gb|HM122637.1|	531	1e-148	Malus x domestica MYBR domain class transcription factor (MYBR12) mRNA, complete cds	sp|Q6R0H0|ASG4_ARATH	95.9	5e-21	Transcription factor ASG4 OS=Arabidopsis thaliana GN=ASG4 PE=2 SV=1	--	--	--	--	--	K12134	7e-13	70.1	aly:ARALYDRAFT_904154	circadian clock associated 1	GO:0046686//response to cadmium ion;GO:0009739//response to gibberellin stimulus;GO:0009737//response to abscisic acid stimulus;GO:0009651//response to salt stress;GO:0009751//response to salicylic acid stimulus;GO:0009753//response to jasmonic acid stimulus;GO:0009723//response to ethylene stimulus	GO:0003677//DNA binding;GO:0003682//chromatin binding	-
310	Unigene81838_PDX	376	gi|462421527|gb|EMJ25790.1|	174.5	4e-43	hypothetical protein PRUPE_ppa1027142mg [Prunus persica]	gi|460414732|ref|XM_004252670.1|	87.7	7e-15	PREDICTED: Solanum lycopersicum uncharacterized LOC101249442 (LOC101249442), mRNA	--	--	--	--	--	--	--	--	--	--	--	--	--	--	-	GO:0005488//binding	-
311	Unigene81956_PDX	378	gi|462407328|gb|EMJ12662.1|	235	2e-61	hypothetical protein PRUPE_ppa007417mg [Prunus persica]	gi|470115252|ref|XM_004293769.1|	165	4e-38	PREDICTED: Fragaria vesca subsp. vesca myb family transcription factor APL-like, transcript variant 2 (LOC101306017), mRNA	sp|Q9SAK5|APL_ARATH	58.9	6e-10	Myb family transcription factor APL OS=Arabidopsis thaliana GN=APL PE=2 SV=2	--	--	--	--	--	--	--	--	--	--	-	GO:0003677//DNA binding;GO:0003682//chromatin binding	-
312	Unigene82031_PDX	379	gi|462406476|gb|EMJ11940.1|	140.2	9e-33	hypothetical protein PRUPE_ppa021568mg [Prunus persica]	gi|470125378|ref|XM_004298632.1|	69.9	2e-09	PREDICTED: Fragaria vesca subsp. vesca protein ODORANT1-like, transcript variant 2 (LOC101295622), mRNA	sp|Q50EX6|ODO1_PETHY	49.3	5e-07	Protein ODORANT1 OS=Petunia hybrida GN=ODO1 PE=2 SV=1	--	--	--	--	--	K09422	1e-24	109	rcu:RCOM_1679890	myb proto-oncogene protein, plant	-	-	-
313	Unigene82146_PDX	387	gi|292386082|gb|ADE22269.1|	193.4	9e-49	MYB transcription factor [Malus x domestica]	gi|292386081|gb|GQ246163.1|	519	1e-145	Malus x domestica cultivar Jiangsu Fuji MYB transcription factor (MYB53) mRNA, partial cds	--	--	--	--	--	--	--	--	--	--	--	--	--	--	-	-	-
314	Unigene82166_PDX	388	gi|462415391|gb|EMJ20128.1|	215.7	1e-55	hypothetical protein PRUPE_ppa001765mg [Prunus persica]	gi|470141783|ref|XM_004306560.1|	163	1e-37	PREDICTED: Fragaria vesca subsp. vesca protein CCA1-like (LOC101293425), mRNA	sp|Q6R0H1|LHY_ARATH	96.7	3e-21	Protein LHY OS=Arabidopsis thaliana GN=LHY PE=1 SV=2	--	--	--	--	--	K12133	8e-21	96.7	ath:AT1G01060	LATE ELONGATED HYPOCOTYL	-	GO:0003677//DNA binding;GO:0003682//chromatin binding	-
315	Unigene82319_PDX	397	gi|462397698|gb|EMJ03366.1|	84.3	6e-16	hypothetical protein PRUPE_ppa006434mg [Prunus persica]	--	--	--	--	--	--	--	--	--	--	--	--	--	K09422	2e-07	52	pop:POPTR_571286	myb proto-oncogene protein, plant	-	-	-
316	Unigene82357_PDX	401	gi|462407328|gb|EMJ12662.1|	235	2e-61	hypothetical protein PRUPE_ppa007417mg [Prunus persica]	gi|470115252|ref|XM_004293769.1|	143	1e-31	PREDICTED: Fragaria vesca subsp. vesca myb family transcription factor APL-like, transcript variant 2 (LOC101306017), mRNA	sp|Q9SAK5|APL_ARATH	54.3	2e-08	Myb family transcription factor APL OS=Arabidopsis thaliana GN=APL PE=2 SV=2	--	--	--	--	--	--	--	--	--	--	-	GO:0003677//DNA binding;GO:0003682//chromatin binding	-
317	Unigene82526_PDX	401	gi|302398967|gb|ADL36778.1|	159.5	1e-38	MYBR domain class transcription factor [Malus x domestica]	gi|302398966|gb|HM122639.1|	387	1e-105	Malus x domestica MYBR domain class transcription factor (MYBR14) mRNA, complete cds	--	--	--	--	--	--	--	--	--	--	--	--	--	--	-	-	-
318	Unigene82832_PDX	405	gi|462404021|gb|EMJ09578.1|	218	3e-56	hypothetical protein PRUPE_ppa000753mg [Prunus persica]	gi|359488058|ref|XM_002265442.2|	252	2e-64	PREDICTED: Vitis vinifera cell division cycle 5-like protein (LOC100243262), mRNA	sp|P92948|CDC5L_ARATH	200	2e-52	Cell division cycle 5-like protein OS=Arabidopsis thaliana GN=CDC5 PE=1 SV=2	--	--	--	--	--	K12860	2e-54	207	pop:POPTR_571093	pre-mRNA-splicing factor CDC5/CEF1	GO:0000278//mitotic cell cycle;GO:0006396//RNA processing;GO:0042742//defense response to bacterium;GO:0006355//regulation of transcription, DNA-dependent;GO:0009870//defense response signaling pathway, resistance gene-dependent;GO:0051301//cell division;GO:0010204//defense response signaling pathway, resistance gene-independent;GO:0050832//defense response to fungus	GO:0003677//DNA binding;GO:0005515//protein binding;GO:0003700//sequence-specific DNA binding transcription factor activity;GO:0003682//chromatin binding	GO:0009507//chloroplast;GO:0005634//nucleus
319	Unigene82958_PDX	406	gi|462408400|gb|EMJ13734.1|	219.2	1e-56	hypothetical protein PRUPE_ppa019380mg, partial [Prunus persica]	gi|470105198|ref|XM_004288926.1|	184	4e-44	PREDICTED: Fragaria vesca subsp. vesca transcription repressor MYB5-like (LOC101309877), mRNA	sp|P10290|MYBC_MAIZE	176	3e-45	Anthocyanin regulatory C1 protein OS=Zea mays GN=C1 PE=2 SV=1	ECU11g1690	105	2e-23	COG5147	Myb superfamily proteins, including transcription factors and mRNA splicing factors	K09422	4e-49	190	vvi:100244051	myb proto-oncogene protein, plant	-	GO:0003677//DNA binding;GO:0003682//chromatin binding	-
320	Unigene83010_PDX	414	gi|302398933|gb|ADL36761.1|	159.1	1e-38	MYB domain class transcription factor [Malus x domestica]	gi|302398932|gb|HM122622.1|	398	1e-108	Malus x domestica MYB domain class transcription factor (MYB30) mRNA, complete cds	--	--	--	--	--	--	--	--	--	K09422	1e-17	86.3	vvi:100257755	myb proto-oncogene protein, plant	GO:0009725//response to hormone stimulus;GO:0009628//response to abiotic stimulus;GO:1901700;GO:0006950//response to stress	GO:0005488//binding	-
321	Unigene83380_PDX	417	gi|462410557|gb|EMJ15891.1|	177.9	4e-44	hypothetical protein PRUPE_ppa024122mg [Prunus persica]	--	--	--	--	--	--	--	--	--	--	--	--	--	--	--	--	--	--	-	-	-
322	Unigene83549_PDX	433	gi|462413298|gb|EMJ18347.1|	90.5	8e-18	hypothetical protein PRUPE_ppa003052mg [Prunus persica]	gi|470135765|ref|XM_004303632.1|	133	1e-28	PREDICTED: Fragaria vesca subsp. vesca uncharacterized LOC101295435 (LOC101295435), mRNA	--	--	--	--	--	--	--	--	--	--	--	--	--	--	-	GO:0005488//binding	-
323	Unigene83637_PDX	436	gi|462413298|gb|EMJ18347.1|	107.8	5e-23	hypothetical protein PRUPE_ppa003052mg [Prunus persica]	gi|470135765|ref|XM_004303632.1|	155	4e-35	PREDICTED: Fragaria vesca subsp. vesca uncharacterized LOC101295435 (LOC101295435), mRNA	--	--	--	--	--	--	--	--	--	--	--	--	--	--	-	GO:0005488//binding	-
324	Unigene83655_PDX	436	gi|462398490|gb|EMJ04158.1|	191.8	2e-48	hypothetical protein PRUPE_ppa015076mg [Prunus persica]	gi|470104273|ref|XM_004288485.1|	200	7e-49	PREDICTED: Fragaria vesca subsp. vesca uncharacterized LOC101304811 (LOC101304811), mRNA	sp|Q9SAK5|APL_ARATH	115	6e-27	Myb family transcription factor APL OS=Arabidopsis thaliana GN=APL PE=2 SV=2	--	--	--	--	--	K14491	5e-15	77.4	vvi:100250832	two-component response regulator ARR-B family	-	GO:0003700//sequence-specific DNA binding transcription factor activity;GO:0003677//DNA binding;GO:0003682//chromatin binding	GO:0005634//nucleus
325	Unigene84154_PDX	438	gi|462424379|gb|EMJ28642.1|	206.8	8e-53	hypothetical protein PRUPE_ppa001566mg [Prunus persica]	gi|470109219|ref|XM_004290850.1|	210	7e-52	PREDICTED: Fragaria vesca subsp. vesca SWI/SNF complex subunit SWI3C-like (LOC101291009), mRNA	sp|Q9XI07|SWI3C_ARATH	90.1	3e-19	SWI/SNF complex subunit SWI3C OS=Arabidopsis thaliana GN=SWI3C PE=1 SV=1	--	--	--	--	--	K11649	2e-35	145	gmx:100780440	SWI/SNF related-matrix-associated actin-dependent regulator of chromatin subfamily C	GO:0045132//meiotic chromosome segregation;GO:0007062//sister chromatid cohesion;GO:0031048//chromatin silencing by small RNA;GO:0045893//positive regulation of transcription, DNA-dependent	GO:0005515//protein binding	GO:0005634//nucleus
326	Unigene84197_PDX	440	gi|462406527|gb|EMJ11991.1|	192.2	2e-48	hypothetical protein PRUPE_ppa018561mg [Prunus persica]	--	--	--	--	--	--	--	--	--	--	--	--	--	K09422	3e-29	124	pop:POPTR_575224	myb proto-oncogene protein, plant	-	-	-
327	Unigene84433_PDX	440	gi|302398979|gb|ADL36784.1|	240.7	5e-63	MYBR domain class transcription factor [Malus x domestica]	gi|302398978|gb|HM122645.1|	646	0	Malus x domestica MYBR domain class transcription factor (MYBR20) mRNA, complete cds	--	--	--	--	--	--	--	--	--	--	--	--	--	--	GO:0009725//response to hormone stimulus;GO:1901700	GO:0003677//DNA binding	-
328	Unigene84450_PDX	440	gi|462415391|gb|EMJ20128.1|	128.6	2e-29	hypothetical protein PRUPE_ppa001765mg [Prunus persica]	gi|470141783|ref|XM_004306560.1|	123	1e-25	PREDICTED: Fragaria vesca subsp. vesca protein CCA1-like (LOC101293425), mRNA	sp|P92973|CCA1_ARATH	73.9	2e-14	Protein CCA1 OS=Arabidopsis thaliana GN=CCA1 PE=1 SV=1	--	--	--	--	--	K12134	1e-14	76.3	aly:ARALYDRAFT_904154	circadian clock associated 1	-	-	-
329	Unigene84596_PDX	440	gi|462395133|gb|EMJ00932.1|	126.3	1e-28	hypothetical protein PRUPE_ppa002636mg [Prunus persica]	--	--	--	--	--	--	--	--	--	--	--	--	--	K09522	4e-24	107	gmx:100814414	DnaJ homolog subfamily C member 2	GO:0006457//protein folding	GO:0005488//binding	GO:0005634//nucleus
330	Unigene84606_PDX	442	gi|302398979|gb|ADL36784.1|	239.6	1e-62	MYBR domain class transcription factor [Malus x domestica]	gi|302398978|gb|HM122645.1|	480	1e-133	Malus x domestica MYBR domain class transcription factor (MYBR20) mRNA, complete cds	sp|Q6R0E3|TRP5_ARATH	82	9e-17	Telomere repeat-binding protein 5 OS=Arabidopsis thaliana GN=TRP5 PE=1 SV=2	--	--	--	--	--	--	--	--	--	--	GO:0009725//response to hormone stimulus;GO:1901700	GO:0003677//DNA binding	-
331	Unigene85173_PDX	445	gi|71041106|gb|AAZ20441.1|	257.3	5e-68	MYB91 [Malus x domestica]	gi|440646937|dbj|AK424212.1|	767	0	Pyrus pyrifolia mRNA, clone: NFR1_11_72, expressed in fruit	sp|O80931|AS1_ARATH	157	2e-39	Transcription factor AS1 OS=Arabidopsis thaliana GN=AS1 PE=1 SV=1	--	--	--	--	--	K09422	7e-54	206	vvi:100256209	myb proto-oncogene protein, plant	GO:0009615//response to virus;GO:0009944//polarity specification of adaxial/abaxial axis;GO:0009753//response to jasmonic acid stimulus;GO:0010338//leaf formation;GO:0009739//response to gibberellin stimulus;GO:0009651//response to salt stress;GO:0042742//defense response to bacterium;GO:0009751//response to salicylic acid stimulus;GO:0009733//response to auxin stimulus;GO:0008356//asymmetric cel…	GO:0003677//DNA binding;GO:0042803//protein homodimerization activity;GO:0003682//chromatin binding	GO:0005730//nucleolus;GO:0000793//condensed chromosome
332	Unigene85210_PDX	446	gi|462394624|gb|EMJ00423.1|	174.9	3e-43	hypothetical protein PRUPE_ppa021921mg [Prunus persica]	gi|269933311|gb|FJ860134.1|	159	3e-36	Prunus persica isolate pkMYB1 myb transcription factor mRNA, partial cds	sp|Q7XBH4|MYB4_ORYSJ	160	2e-40	Myb-related protein Myb4 OS=Oryza sativa subsp. japonica GN=MYB4 PE=2 SV=2	ECU11g1690	65.1	3e-11	COG5147	Myb superfamily proteins, including transcription factors and mRNA splicing factors	K09422	9e-41	162	rcu:RCOM_1213960	myb proto-oncogene protein, plant	GO:0010224//response to UV-B;GO:0006355//regulation of transcription, DNA-dependent;GO:0009926//auxin polar transport;GO:0006950//response to stress	GO:0003677//DNA binding;GO:0003682//chromatin binding	GO:0005739//mitochondrion;GO:0009941//chloroplast envelope;GO:0005634//nucleus
333	Unigene85786_PDX	446	gi|462403926|gb|EMJ09483.1|	234.6	3e-61	hypothetical protein PRUPE_ppa003728mg [Prunus persica]	gi|470110604|ref|XM_004291522.1|	182	2e-43	PREDICTED: Fragaria vesca subsp. vesca uncharacterized LOC101296924 (LOC101296924), mRNA	--	--	--	--	--	--	--	--	--	--	--	--	--	--	GO:0006355//regulation of transcription, DNA-dependent	GO:0003700//sequence-specific DNA binding transcription factor activity;GO:0043565//sequence-specific DNA binding;GO:0003682//chromatin binding	GO:0005634//nucleus;GO:0009536//plastid
334	Unigene86062_PDX	454	gi|462415391|gb|EMJ20128.1|	203	1e-51	hypothetical protein PRUPE_ppa001765mg [Prunus persica]	gi|349715685|emb|FQ380981.1|	139	2e-30	Vitis vinifera clone SS0ACG1YM10	sp|Q6R0H1|LHY_ARATH	83.2	4e-17	Protein LHY OS=Arabidopsis thaliana GN=LHY PE=1 SV=2	--	--	--	--	--	K12133	1e-16	83.2	ath:AT1G01060	LATE ELONGATED HYPOCOTYL	-	GO:0005488//binding	-
335	Unigene86117_PDX	473	gi|470106642|ref|XP_004289671.1|	147.5	5e-35	PREDICTED: transcription factor RADIALIS-like [Fragaria vesca subsp. vesca]	gi|470106641|ref|XM_004289623.1|	145	4e-32	PREDICTED: Fragaria vesca subsp. vesca transcription factor RADIALIS-like (LOC101299335), mRNA	sp|F4JVB8|RADL1_ARATH	127	3e-30	Protein RADIALIS-like 1 OS=Arabidopsis thaliana GN=RL1 PE=2 SV=1	--	--	--	--	--	K09522	3e-07	51.6	gmx:100806665	DnaJ homolog subfamily C member 2	GO:0010114//response to red light;GO:0006355//regulation of transcription, DNA-dependent;GO:0009630//gravitropism;GO:0009793//embryo development ending in seed dormancy	GO:0003677//DNA binding;GO:0003700//sequence-specific DNA binding transcription factor activity;GO:0003682//chromatin binding	GO:0005634//nucleus
336	Unigene86302_PDX	474	gi|462406227|gb|EMJ11691.1|	258.8	1e-68	hypothetical protein PRUPE_ppa000733mg [Prunus persica]	gi|470130738|ref|XM_004301212.1|	291	3e-76	PREDICTED: Fragaria vesca subsp. vesca uncharacterized LOC101296208 (LOC101296208), mRNA	sp|Q9S7G7|MB3R1_ARATH	85.5	9e-18	Myb-related protein 3R-1 OS=Arabidopsis thaliana GN=MYB3R-1 PE=2 SV=1	SPAC644.12	62.4	2e-10	COG5147	Myb superfamily proteins, including transcription factors and mRNA splicing factors	K09422	1e-56	215	vvi:100268025	myb proto-oncogene protein, plant	GO:0006355//regulation of transcription, DNA-dependent;GO:0009688//abscisic acid biosynthetic process	GO:0003677//DNA binding;GO:0003700//sequence-specific DNA binding transcription factor activity;GO:0003682//chromatin binding	GO:0005634//nucleus
337	Unigene86380_PDX	475	gi|462421525|gb|EMJ25788.1|	229.6	1e-59	hypothetical protein PRUPE_ppa1027132mg [Prunus persica]	gi|470122455|ref|XM_004297209.1|	204	5e-50	PREDICTED: Fragaria vesca subsp. vesca uncharacterized LOC101291716 (LOC101291716), mRNA	sp|Q9LDD4|ARID2_ARATH	79.7	5e-16	AT-rich interactive domain-containing protein 2 OS=Arabidopsis thaliana GN=ARID2 PE=2 SV=1	--	--	--	--	--	--	--	--	--	--	-	GO:0005488//binding	-
338	Unigene86824_PDX	479	gi|462422076|gb|EMJ26339.1|	204.5	4e-52	hypothetical protein PRUPE_ppa002493mg [Prunus persica]	gi|224111429|ref|XM_002315816.1|	63.9	1e-07	Populus trichocarpa type-b response regulator (PtRR16), mRNA	--	--	--	--	--	--	--	--	--	K14491	2e-40	162	vvi:100250832	two-component response regulator ARR-B family	GO:0007165//signal transduction;GO:0044237//cellular metabolic process	GO:0005488//binding	-
339	Unigene86975_PDX	485	gi|462420763|gb|EMJ25026.1|	233.4	8e-61	hypothetical protein PRUPE_ppa010735mg [Prunus persica]	gi|225458514|ref|XM_002284201.1|	168	3e-39	PREDICTED: Vitis vinifera transcriptional activator Myb-like (LOC100250670), mRNA	sp|Q9FDW1|MYB44_ARATH	130	3e-31	Transcription factor MYB44 OS=Arabidopsis thaliana GN=MYB44 PE=2 SV=1	ECU11g1690	88.6	3e-18	COG5147	Myb superfamily proteins, including transcription factors and mRNA splicing factors	K09422	1e-34	143	ath:AT4G37260	myb proto-oncogene protein, plant	GO:0009753//response to jasmonic acid stimulus;GO:0006355//regulation of transcription, DNA-dependent;GO:0009751//response to salicylic acid stimulus;GO:0010200//response to chitin;GO:0009737//response to abscisic acid stimulus;GO:0009723//response to ethylene stimulus;GO:0046686//response to cadmium ion	GO:0003677//DNA binding;GO:0003700//sequence-specific DNA binding transcription factor activity	GO:0005634//nucleus
340	Unigene87777_PDX	510	gi|71041106|gb|AAZ20441.1|	267.7	3e-71	MYB91 [Malus x domestica]	gi|440646937|dbj|AK424212.1|	668	0	Pyrus pyrifolia mRNA, clone: NFR1_11_72, expressed in fruit	sp|O80931|AS1_ARATH	179	7e-46	Transcription factor AS1 OS=Arabidopsis thaliana GN=AS1 PE=1 SV=1	--	--	--	--	--	K09422	2e-60	228	vvi:100256209	myb proto-oncogene protein, plant	GO:0009615//response to virus;GO:0009944//polarity specification of adaxial/abaxial axis;GO:0009753//response to jasmonic acid stimulus;GO:0010338//leaf formation;GO:0009739//response to gibberellin stimulus;GO:0009651//response to salt stress;GO:0042742//defense response to bacterium;GO:0009751//response to salicylic acid stimulus;GO:0009733//response to auxin stimulus;GO:0008356//asymmetric cel…	GO:0003677//DNA binding;GO:0042803//protein homodimerization activity;GO:0003682//chromatin binding	GO:0005730//nucleolus;GO:0000793//condensed chromosome
341	Unigene87940_PDX	513	gi|71041094|gb|AAZ20435.1|	186	1e-46	MYB19 [Malus x domestica] >gi|189339113|dbj|BAG48172.1| myb-related transcription factor [Malus x domestica]	gi|189339112|dbj|AB370230.1|	301	3e-79	Malus x domestica MdMYBB mRNA for myb-related transcription factor, complete cds	sp|Q50EX6|ODO1_PETHY	113	5e-26	Protein ODORANT1 OS=Petunia hybrida GN=ODO1 PE=2 SV=1	ECU11g1690	58.9	3e-09	COG5147	Myb superfamily proteins, including transcription factors and mRNA splicing factors	K09422	6e-28	120	vvi:100244033	myb proto-oncogene protein, plant	-	GO:0005488//binding	-
342	Unigene87983_PDX	516	gi|462421527|gb|EMJ25790.1|	168.3	3e-41	hypothetical protein PRUPE_ppa1027142mg [Prunus persica]	gi|359492494|ref|XM_002283765.2|	117	1e-23	PREDICTED: Vitis vinifera uncharacterized LOC100245507 (LOC100245507), mRNA	--	--	--	--	--	--	--	--	--	--	--	--	--	--	GO:0009753//response to jasmonic acid stimulus;GO:0009751//response to salicylic acid stimulus;GO:0009737//response to abscisic acid stimulus	GO:0003700//sequence-specific DNA binding transcription factor activity;GO:0003677//DNA binding;GO:0003682//chromatin binding	GO:0005886//plasma membrane;GO:0005634//nucleus
343	Unigene88063_PDX	519	gi|302398935|gb|ADL36762.1|	275.4	1e-73	MYB domain class transcription factor [Malus x domestica]	gi|302398934|gb|HM122623.1|	755	0	Malus x domestica MYB domain class transcription factor (MYB31) mRNA, complete cds	sp|P81392|MYB06_ANTMA	77.8	2e-15	Myb-related protein 306 OS=Antirrhinum majus GN=MYB306 PE=2 SV=1	--	--	--	--	--	K09422	7e-23	103	vvi:100233018	myb proto-oncogene protein, plant	GO:0009719;GO:1901700;GO:0010033//response to organic substance	-	-
344	Unigene88129_PDX	522	gi|462401252|gb|EMJ06809.1|	158.3	3e-38	hypothetical protein PRUPE_ppa009072mg [Prunus persica]	--	--	--	--	sp|Q8S9H7|DIV_ANTMA	79.7	6e-16	Transcription factor DIVARICATA OS=Antirrhinum majus GN=DIVARICATA PE=2 SV=1	--	--	--	--	--	--	--	--	--	--	GO:0009908//flower development;GO:0048262//determination of dorsal/ventral asymmetry	-	-
345	Unigene88151_PDX	523	gi|462402038|gb|EMJ07595.1|	87.8	5e-17	hypothetical protein PRUPE_ppa018123mg [Prunus persica]	gi|470149081|ref|XM_004310024.1|	137	1e-29	PREDICTED: Fragaria vesca subsp. vesca ELMO domain-containing protein A-like (LOC101307456), mRNA	sp|Q9S7L2|MYB98_ARATH	67.4	3e-12	Transcription factor MYB98 OS=Arabidopsis thaliana GN=MYB98 PE=2 SV=1	ECU11g1690	59.3	2e-09	COG5147	Myb superfamily proteins, including transcription factors and mRNA splicing factors	K09422	1e-16	83.2	rcu:RCOM_0611570	myb proto-oncogene protein, plant	GO:0006909//phagocytosis;GO:0006355//regulation of transcription, DNA-dependent	GO:0003677//DNA binding;GO:0003700//sequence-specific DNA binding transcription factor activity;GO:0003682//chromatin binding	GO:0005856//cytoskeleton;GO:0005634//nucleus
346	Unigene88161_PDX	531	gi|116734642|gb|ABK20308.1|	251.9	2e-66	Myb transcription factor [Malus x domestica] >gi|302398917|gb|ADL36753.1| MYB domain class transcription factor [Malus x domestica]	gi|116734641|gb|EF016490.1|	809	0	Malus x domestica cultivar Royal Gala Myb transcription factor (MYB1) mRNA, complete cds	sp|Q9FDW1|MYB44_ARATH	138	1e-33	Transcription factor MYB44 OS=Arabidopsis thaliana GN=MYB44 PE=2 SV=1	ECU11g1690	107	6e-24	COG5147	Myb superfamily proteins, including transcription factors and mRNA splicing factors	K09422	3e-45	178	vvi:100256309	myb proto-oncogene protein, plant	-	GO:0003677//DNA binding;GO:0003682//chromatin binding	-
347	Unigene88186_PDX	545	gi|359475440|ref|XP_002266866.2|	141.4	4e-33	PREDICTED: uncharacterized protein LOC100261713 [Vitis vinifera] >gi|296083034|emb|CBI22438.3| unnamed protein product [Vitis vinifera]	gi|470106865|ref|XM_004289729.1|	186	1e-44	PREDICTED: Fragaria vesca subsp. vesca telomere repeat-binding factor 1-like (LOC101308235), mRNA	sp|Q8VWK4|TRB1_ARATH	138	1e-33	Telomere repeat-binding factor 1 OS=Arabidopsis thaliana GN=TRB1 PE=1 SV=1	--	--	--	--	--	K09422	4e-34	141	vvi:100261713	myb proto-oncogene protein, plant	GO:0010413//glucuronoxylan metabolic process;GO:0000911//cytokinesis by cell plate formation;GO:0009753//response to jasmonic acid stimulus;GO:0009739//response to gibberellin stimulus;GO:0009651//response to salt stress;GO:0009751//response to salicylic acid stimulus;GO:0009733//response to auxin stimulus;GO:0009737//response to abscisic acid stimulus;GO:0045492//xylan biosynthetic process;GO:00…	GO:0003691//double-stranded telomeric DNA binding;GO:0003700//sequence-specific DNA binding transcription factor activity;GO:0042803//protein homodimerization activity;GO:0003682//chromatin binding	GO:0000786//nucleosome;GO:0005634//nucleus
348	Unigene88246_PDX	555	gi|462398490|gb|EMJ04158.1|	191	4e-48	hypothetical protein PRUPE_ppa015076mg [Prunus persica]	gi|470104273|ref|XM_004288485.1|	111	6e-22	PREDICTED: Fragaria vesca subsp. vesca uncharacterized LOC101304811 (LOC101304811), mRNA	--	--	--	--	--	--	--	--	--	--	--	--	--	--	-	GO:0005488//binding	-
349	Unigene88365_PDX	555	gi|462412637|gb|EMJ17686.1|	134.4	5e-31	hypothetical protein PRUPE_ppa025029mg [Prunus persica]	gi|449508770|ref|XM_004163358.1|	61.9	5e-07	PREDICTED: Cucumis sativus uncharacterized LOC101225391 (LOC101225391), mRNA	sp|Q9SAK5|APL_ARATH	95.5	1e-20	Myb family transcription factor APL OS=Arabidopsis thaliana GN=APL PE=2 SV=2	--	--	--	--	--	K14491	1e-12	70.1	sbi:SORBI_10g025500	two-component response regulator ARR-B family	GO:0010048//vernalization response;GO:0009086//methionine biosynthetic process;GO:0006355//regulation of transcription, DNA-dependent;GO:0048573//photoperiodism, flowering;GO:0000394//RNA splicing, via endonucleolytic cleavage and ligation;GO:0009567//double fertilization forming a zygote and endosperm	-	-
350	Unigene88411_PDX	560	gi|462415424|gb|EMJ20161.1|	285	2e-76	hypothetical protein PRUPE_ppa003628mg [Prunus persica]	gi|470141496|ref|XM_004306419.1|	474	1e-131	PREDICTED: Fragaria vesca subsp. vesca transcription factor GAMYB-like (LOC101300757), mRNA	sp|Q0JIC2|GAM1_ORYSJ	229	6e-61	Transcription factor GAMYB OS=Oryza sativa subsp. japonica GN=GAM1 PE=2 SV=1	ECU11g1690	121	4e-28	COG5147	Myb superfamily proteins, including transcription factors and mRNA splicing factors	K09422	6e-70	260	vvi:100248959	myb proto-oncogene protein, plant	GO:0009908//flower development;GO:0045926//negative regulation of growth;GO:0043068//positive regulation of programmed cell death;GO:0009751//response to salicylic acid stimulus;GO:0048235//pollen sperm cell differentiation;GO:0045893//positive regulation of transcription, DNA-dependent;GO:0009789//positive regulation of abscisic acid mediated signaling pathway;GO:0009723//response to ethylene st…	GO:0003677//DNA binding;GO:0003682//chromatin binding	GO:0005634//nucleus
351	Unigene88421_PDX	576	gi|462422333|gb|EMJ26596.1|	184.9	3e-46	hypothetical protein PRUPE_ppa000676mg [Prunus persica]	gi|470109852|ref|XM_004291154.1|	232	2e-58	PREDICTED: Fragaria vesca subsp. vesca myb-related protein 3R-1-like (LOC101309504), partial mRNA	sp|Q9S7G7|MB3R1_ARATH	151	1e-37	Myb-related protein 3R-1 OS=Arabidopsis thaliana GN=MYB3R-1 PE=2 SV=1	ECU11g1690	65.5	3e-11	COG5147	Myb superfamily proteins, including transcription factors and mRNA splicing factors	K09422	8e-31	130	osa:4327399	myb proto-oncogene protein, plant	GO:0000911//cytokinesis by cell plate formation;GO:0006355//regulation of transcription, DNA-dependent	GO:0003677//DNA binding;GO:0003700//sequence-specific DNA binding transcription factor activity;GO:0003713//transcription coactivator activity;GO:0003682//chromatin binding	GO:0005634//nucleus
352	Unigene88746_PDX	594	gi|462399499|gb|EMJ05167.1|	166	1e-40	hypothetical protein PRUPE_ppa023776mg [Prunus persica]	gi|193795734|gb|EU816358.1|	60	2e-06	Vitis vinifera R2R3 MYB60 transcription factor (MYB60) mRNA, complete cds	--	--	--	--	--	--	--	--	--	K09422	5e-23	104	pop:POPTR_663179	myb proto-oncogene protein, plant	GO:1901700	-	-
353	Unigene89458_PDX	594	gi|71041090|gb|AAZ20433.1|	312	2e-84	MYB14 [Malus x domestica]	gi|71041089|gb|DQ074465.1|	876	0	Malus x domestica MYB14 mRNA, complete cds	--	--	--	--	--	--	--	--	--	K09422	1e-31	133	pop:POPTR_572225	myb proto-oncogene protein, plant	-	-	-
354	Unigene89504_PDX	597	gi|462417087|gb|EMJ21824.1|	94.4	7e-19	hypothetical protein PRUPE_ppa002218mg [Prunus persica]	gi|470145467|ref|XM_004308312.1|	111	7e-22	PREDICTED: Fragaria vesca subsp. vesca AT-rich interactive domain-containing protein 1-like (LOC101312779), mRNA	--	--	--	--	--	--	--	--	--	--	--	--	--	--	-	-	-
355	Unigene89528_PDX	598	gi|470132441|ref|XP_004302090.1|	322.8	1e-87	PREDICTED: cell division cycle 5-like protein-like isoform 2 [Fragaria vesca subsp. vesca]	gi|470132440|ref|XM_004302042.1|	549	1e-154	PREDICTED: Fragaria vesca subsp. vesca cell division cycle 5-like protein-like, transcript variant 2 (LOC101291540), mRNA	sp|P92948|CDC5L_ARATH	312	6e-86	Cell division cycle 5-like protein OS=Arabidopsis thaliana GN=CDC5 PE=1 SV=2	SPAC644.12	235	2e-62	COG5147	Myb superfamily proteins, including transcription factors and mRNA splicing factors	K12860	1e-88	322	gmx:100801352	pre-mRNA-splicing factor CDC5/CEF1	GO:0042742//defense response to bacterium;GO:0009870//defense response signaling pathway, resistance gene-dependent;GO:0050832//defense response to fungus;GO:0010204//defense response signaling pathway, resistance gene-independent;GO:0051301//cell division	GO:0003677//DNA binding;GO:0003682//chromatin binding	GO:0009507//chloroplast
356	Unigene89673_PDX	601	gi|462422498|gb|EMJ26761.1|	140.6	9e-33	hypothetical protein PRUPE_ppa007491m2g, partial [Prunus persica]	gi|302398984|gb|HM122648.1|	270	1e-69	Malus x domestica MYBR domain class transcription factor (MYBR7) mRNA, complete cds	sp|Q9SAK5|APL_ARATH	69.3	1e-12	Myb family transcription factor APL OS=Arabidopsis thaliana GN=APL PE=2 SV=2	--	--	--	--	--	--	--	--	--	--	GO:0010048//vernalization response;GO:0009086//methionine biosynthetic process;GO:0006355//regulation of transcription, DNA-dependent;GO:0048573//photoperiodism, flowering;GO:0000394//RNA splicing, via endonucleolytic cleavage and ligation;GO:0009567//double fertilization forming a zygote and endosperm	GO:0003677//DNA binding;GO:0003700//sequence-specific DNA binding transcription factor activity;GO:0003682//chromatin binding	GO:0005634//nucleus
357	Unigene89861_PDX	602	gi|302782860|ref|XP_002973203.1|	75.5	3e-13	hypothetical protein SELMODRAFT_413730 [Selaginella moellendorffii] >gi|300158956|gb|EFJ25577.1| hypothetical protein SELMODRAFT_413730 [Selaginella moellendorffii]	--	--	--	--	sp|Q9C6S1|FH14_ARATH	57	7e-10	Formin-like protein 14 OS=Arabidopsis thaliana GN=FH14 PE=3 SV=3	--	--	--	--	--	K15174	6e-09	58.2	mtr:MTR_8g014460	RNA polymerase II-associated factor 1	-	GO:0016772//transferase activity, transferring phosphorus-containing groups;GO:0043167//ion binding	-
358	Unigene90596_PDX	621	gi|462423526|gb|EMJ27789.1|	241.9	3e-63	hypothetical protein PRUPE_ppa023768mg [Prunus persica]	gi|470139755|ref|XM_004305564.1|	355	3e-95	PREDICTED: Fragaria vesca subsp. vesca transcription factor TT2-like (LOC101310922), mRNA	sp|P10290|MYBC_MAIZE	199	9e-52	Anthocyanin regulatory C1 protein OS=Zea mays GN=C1 PE=2 SV=1	ECU11g1690	102	3e-22	COG5147	Myb superfamily proteins, including transcription factors and mRNA splicing factors	K09422	6e-63	237	vvi:100244051	myb proto-oncogene protein, plant	-	GO:0003677//DNA binding;GO:0003682//chromatin binding	-
359	Unigene90707_PDX	631	gi|302398989|gb|ADL36789.1|	216.1	2e-55	MYBR domain class transcription factor [Malus x domestica]	gi|302398988|gb|HM122650.1|	771	0	Malus x domestica MYBR domain class transcription factor (MYBR9) mRNA, complete cds	sp|Q2V9B0|MY1R1_SOLTU	81.3	3e-16	Transcription factor MYB1R1 OS=Solanum tuberosum PE=2 SV=1	--	--	--	--	--	--	--	--	--	--	-	-	-
360	Unigene90802_PDX	653	gi|462397720|gb|EMJ03388.1|	96.3	2e-19	hypothetical protein PRUPE_ppa026014mg [Prunus persica]	gi|317415951|emb|FM253564.1|	137	1e-29	Prunus cerasifera BAC insert containing Ma gene, ma1 susceptible allele, clone 40K9	--	--	--	--	--	--	--	--	--	--	--	--	--	--	GO:0009751//response to salicylic acid stimulus;GO:0006302//double-strand break repair;GO:0010332//response to gamma radiation	GO:0003677//DNA binding;GO:0003682//chromatin binding;GO:0008270//zinc ion binding	-
361	Unigene90863_PDX	672	gi|462421550|gb|EMJ25813.1|	291.6	4e-78	hypothetical protein PRUPE_ppa026916mg [Prunus persica]	gi|470135321|ref|XM_004303418.1|	272	3e-70	PREDICTED: Fragaria vesca subsp. vesca transcription factor MYB23-like (LOC101301025), mRNA	sp|P10290|MYBC_MAIZE	172	1e-43	Anthocyanin regulatory C1 protein OS=Zea mays GN=C1 PE=2 SV=1	ECU11g1690	110	2e-24	COG5147	Myb superfamily proteins, including transcription factors and mRNA splicing factors	K09422	2e-63	239	pop:POPTR_653822	myb proto-oncogene protein, plant	-	GO:0003677//DNA binding;GO:0003682//chromatin binding	-
362	Unigene90939_PDX	703	gi|302398959|gb|ADL36774.1|	218.4	4e-56	MYBR domain class transcription factor [Malus x domestica]	gi|302398958|gb|HM122635.1|	896	0	Malus x domestica MYBR domain class transcription factor (MYBR10) mRNA, complete cds	--	--	--	--	--	--	--	--	--	--	--	--	--	--	-	GO:0005488//binding	-
363	Unigene90973_PDX	771	gi|71041086|gb|AAZ20431.1|	346.3	1e-94	MYB11 [Malus x domestica]	gi|358350485|dbj|AB627213.1|	942	0	Malus x domestica mRNA, microsatellite: MEST039, clone: FRT01_18_F07	sp|Q9FJA2|TT2_ARATH	116	8e-27	Transcription factor TT2 OS=Arabidopsis thaliana GN=TT2 PE=1 SV=1	ECU11g1690	71.6	7e-13	COG5147	Myb superfamily proteins, including transcription factors and mRNA splicing factors	K09422	3e-40	162	vvi:100244605	myb proto-oncogene protein, plant	-	-	-
364	Unigene91169_PDX	786	gi|462405290|gb|EMJ10754.1|	250.8	8e-66	hypothetical protein PRUPE_ppa010908mg [Prunus persica]	gi|359491527|ref|XM_002279092.2|	196	2e-47	PREDICTED: Vitis vinifera transcription factor WER-like (LOC100244963), mRNA	sp|Q9SEI0|WER_ARATH	147	3e-36	Transcription factor WER OS=Arabidopsis thaliana GN=WER PE=1 SV=1	ECU11g1690	83.2	2e-16	COG5147	Myb superfamily proteins, including transcription factors and mRNA splicing factors	K09422	1e-41	167	vvi:100244963	myb proto-oncogene protein, plant	GO:0048629//trichome patterning;GO:0010091//trichome branching;GO:0048765//root hair cell differentiation;GO:0001708//cell fate specification;GO:0045893//positive regulation of transcription, DNA-dependent	GO:0003677//DNA binding;GO:0005515//protein binding;GO:0003700//sequence-specific DNA binding transcription factor activity;GO:0003682//chromatin binding	GO:0005634//nucleus
365	Unigene91480_PDX	791	gi|302398949|gb|ADL36769.1|	284.3	7e-76	MYB domain class transcription factor [Malus x domestica]	gi|302398948|gb|HM122630.1|	934	0	Malus x domestica MYB domain class transcription factor (MYB5) mRNA, complete cds	sp|Q9FDW1|MYB44_ARATH	207	4e-54	Transcription factor MYB44 OS=Arabidopsis thaliana GN=MYB44 PE=2 SV=1	ECU11g1690	137	8e-33	COG5147	Myb superfamily proteins, including transcription factors and mRNA splicing factors	K09422	2e-60	229	vvi:100233128	myb proto-oncogene protein, plant	GO:0009414//response to water deprivation;GO:0009753//response to jasmonic acid stimulus;GO:0009739//response to gibberellin stimulus;GO:0048527//lateral root development;GO:0046686//response to cadmium ion;GO:0010200//response to chitin;GO:0009751//response to salicylic acid stimulus;GO:0009733//response to auxin stimulus;GO:0009737//response to abscisic acid stimulus;GO:0009723//response to eth…	GO:0003677//DNA binding;GO:0003682//chromatin binding	-
366	Unigene91678_PDX	805	gi|462399968|gb|EMJ05636.1|	246.1	2e-64	hypothetical protein PRUPE_ppa026975mg [Prunus persica]	gi|470105061|ref|XM_004288859.1|	325	3e-86	PREDICTED: Fragaria vesca subsp. vesca transcription factor RAX1-like (LOC101309972), mRNA	sp|Q9M2Y9|RAX3_ARATH	208	2e-54	Transcription factor RAX3 OS=Arabidopsis thaliana GN=RAX3 PE=2 SV=1	ECU11g1690	99.4	3e-21	COG5147	Myb superfamily proteins, including transcription factors and mRNA splicing factors	K09422	6e-59	224	vvi:100266257	myb proto-oncogene protein, plant	-	GO:0003677//DNA binding;GO:0003682//chromatin binding	-
367	Unigene91679_PDX	825	gi|359476374|ref|XP_002281528.2|	137.9	8e-32	PREDICTED: myb-related protein 3R-1-like [Vitis vinifera]	gi|470109852|ref|XM_004291154.1|	250	1e-63	PREDICTED: Fragaria vesca subsp. vesca myb-related protein 3R-1-like (LOC101309504), partial mRNA	sp|Q9S7G7|MB3R1_ARATH	129	8e-31	Myb-related protein 3R-1 OS=Arabidopsis thaliana GN=MYB3R-1 PE=2 SV=1	ECU11g1690	105	6e-23	COG5147	Myb superfamily proteins, including transcription factors and mRNA splicing factors	K09422	2e-29	126	pop:POPTR_801938	myb proto-oncogene protein, plant	GO:0009750//response to fructose stimulus;GO:0009749//response to glucose stimulus;GO:0009744//response to sucrose stimulus;GO:0000911//cytokinesis by cell plate formation;GO:0006355//regulation of transcription, DNA-dependent;GO:0010389//regulation of G2/M transition of mitotic cell cycle;GO:0048453//sepal formation;GO:0051225//spindle assembly;GO:0048451//petal formation;GO:0032875//regulation …	GO:0003713//transcription coactivator activity;GO:0003677//DNA binding;GO:0003700//sequence-specific DNA binding transcription factor activity;GO:0003682//chromatin binding	GO:0005634//nucleus
368	Unigene91771_PDX	846	gi|462403926|gb|EMJ09483.1|	306.6	1e-82	hypothetical protein PRUPE_ppa003728mg [Prunus persica]	gi|470110604|ref|XM_004291522.1|	168	4e-39	PREDICTED: Fragaria vesca subsp. vesca uncharacterized LOC101296924 (LOC101296924), mRNA	--	--	--	--	YDR026c	57.4	1e-08	COG5147	Myb superfamily proteins, including transcription factors and mRNA splicing factors	--	--	--	--	--	-	GO:0005488//binding	-
369	Unigene92044_PDX	893	gi|302398941|gb|ADL36765.1|	345.1	3e-94	MYB domain class transcription factor [Malus x domestica]	gi|302398940|gb|HM122626.1|	1063	0	Malus x domestica MYB domain class transcription factor (MYB34) mRNA, complete cds	sp|Q9FDW1|MYB44_ARATH	235	1e-62	Transcription factor MYB44 OS=Arabidopsis thaliana GN=MYB44 PE=2 SV=1	ECU11g1690	133	2e-31	COG5147	Myb superfamily proteins, including transcription factors and mRNA splicing factors	K09422	2e-68	256	pop:POPTR_1083038	myb proto-oncogene protein, plant	GO:0009414//response to water deprivation;GO:0009753//response to jasmonic acid stimulus;GO:0009739//response to gibberellin stimulus;GO:0048527//lateral root development;GO:0046686//response to cadmium ion;GO:0010200//response to chitin;GO:0009751//response to salicylic acid stimulus;GO:0009733//response to auxin stimulus;GO:0009737//response to abscisic acid stimulus;GO:0009723//response to eth…	GO:0003677//DNA binding;GO:0003682//chromatin binding	-
370	Unigene92323_PDX	929	gi|462394624|gb|EMJ00423.1|	248.4	5e-65	hypothetical protein PRUPE_ppa021921mg [Prunus persica]	gi|269933311|gb|FJ860134.1|	119	3e-24	Prunus persica isolate pkMYB1 myb transcription factor mRNA, partial cds	sp|Q7XBH4|MYB4_ORYSJ	90.9	5e-19	Myb-related protein Myb4 OS=Oryza sativa subsp. japonica GN=MYB4 PE=2 SV=2	ECU11g1690	54.3	1e-07	COG5147	Myb superfamily proteins, including transcription factors and mRNA splicing factors	K09422	1e-34	144	pop:POPTR_559693	myb proto-oncogene protein, plant	GO:0010033//response to organic substance;GO:0009719	-	-
371	Unigene92326_PDX	574	gi|470141423|ref|XP_004306432.1|	165.2	6e-40	PREDICTED: chlorophyll(ide) b reductase NOL, chloroplastic-like [Fragaria vesca subsp. vesca]	gi|470141422|ref|XM_004306384.1|	224	8e-56	PREDICTED: Fragaria vesca subsp. vesca chlorophyll(ide) b reductase NOL, chloroplastic-like (LOC101314208), mRNA	sp|Q8LEU3|NOL_ARATH	142	2e-34	Chlorophyll(ide) b reductase NOL, chloroplastic OS=Arabidopsis thaliana GN=NOL PE=2 SV=1	SSO0975	53.9	2e-07	COG1028	Dehydrogenases with different specificities (related to short-chain alcohol dehydrogenases)	K13606	2e-40	163	rcu:RCOM_0943590	chlorophyll(ide) b reductase [EC:1.1.1.294]	GO:0055114//oxidation-reduction process;GO:0010304//PSII associated light-harvesting complex II catabolic process;GO:0015996//chlorophyll catabolic process	GO:0034256//chlorophyll(ide) b reductase activity;GO:0005515//protein binding;GO:0000166//nucleotide binding	GO:0009507//chloroplast
372	Unigene92377_PDX	582	gi|302398971|gb|ADL36780.1|	342.4	2e-93	MYBR domain class transcription factor [Malus x domestica]	gi|302398970|gb|HM122641.1|	1027	0	Malus x domestica MYBR domain class transcription factor (MYBR16) mRNA, complete cds	sp|Q8S9H7|DIV_ANTMA	140	4e-34	Transcription factor DIVARICATA OS=Antirrhinum majus GN=DIVARICATA PE=2 SV=1	--	--	--	--	--	--	--	--	--	--	GO:0009753//response to jasmonic acid stimulus;GO:0009739//response to gibberellin stimulus;GO:0046686//response to cadmium ion;GO:0009751//response to salicylic acid stimulus;GO:0009733//response to auxin stimulus;GO:0016556//mRNA modification;GO:0009651//response to salt stress	GO:0003700//sequence-specific DNA binding transcription factor activity;GO:0003677//DNA binding;GO:0003682//chromatin binding	GO:0005634//nucleus
373	Unigene92397_PDX	586	gi|71041080|gb|AAZ20428.1|	54.3	2e-41	MYB4 [Malus x domestica]	gi|71041079|gb|DQ074460.1|	644	0	Malus x domestica MYB4 mRNA, complete cds	--	--	--	--	--	--	--	--	--	K09422	1e-21	95.9	vvi:100256181	myb proto-oncogene protein, plant	-	GO:0005488//binding	-
374	Unigene92434_PDX	385	gi|462415424|gb|EMJ20161.1|	384	8e-106	hypothetical protein PRUPE_ppa003628mg [Prunus persica]	gi|470141496|ref|XM_004306419.1|	620	1e-175	PREDICTED: Fragaria vesca subsp. vesca transcription factor GAMYB-like (LOC101300757), mRNA	sp|Q0JIC2|GAM1_ORYSJ	268	1e-72	Transcription factor GAMYB OS=Oryza sativa subsp. japonica GN=GAM1 PE=2 SV=1	ECU11g1690	125	7e-29	COG5147	Myb superfamily proteins, including transcription factors and mRNA splicing factors	K09422	1e-93	340	vvi:100248959	myb proto-oncogene protein, plant	GO:0009789//positive regulation of abscisic acid mediated signaling pathway;GO:0045926//negative regulation of growth;GO:0048235//pollen sperm cell differentiation;GO:0043068//positive regulation of programmed cell death;GO:0009751//response to salicylic acid stimulus;GO:0009723//response to ethylene stimulus;GO:0045893//positive regulation of transcription, DNA-dependent	GO:0003677//DNA binding;GO:0003682//chromatin binding	-
375	Unigene92452_PDX	446	gi|462395301|gb|EMJ01100.1|	357.5	8e-98	hypothetical protein PRUPE_ppa006710mg [Prunus persica]	gi|470107224|ref|XM_004289901.1|	381	1e-103	PREDICTED: Fragaria vesca subsp. vesca uncharacterized LOC101313563 (LOC101313563), mRNA	--	--	--	--	--	--	--	--	--	--	--	--	--	--	GO:0006623//protein targeting to vacuole;GO:0006944//cellular membrane fusion;GO:0006891//intra-Golgi vesicle-mediated transport	GO:0008565//protein transporter activity	GO:0005795//Golgi stack;GO:0005886//plasma membrane;GO:0005634//nucleus;GO:0005829//cytosol
376	Unigene92712_PDX	1018	gi|462402734|gb|EMJ08291.1|	262.3	3e-69	hypothetical protein PRUPE_ppa023474mg [Prunus persica]	gi|470117160|ref|XM_004294683.1|	103	2e-19	PREDICTED: Fragaria vesca subsp. vesca uncharacterized LOC101296074 (LOC101296074), mRNA	--	--	--	--	--	--	--	--	--	--	--	--	--	--	-	-	-
377	Unigene92847_PDX	242	gi|462401475|gb|EMJ07032.1|	182.2	5e-45	hypothetical protein PRUPE_ppa011002mg [Prunus persica]	gi|358350583|dbj|AB627311.1|	563	1e-158	Malus x domestica mRNA, microsatellite: MEST187, clone: SAM01_15_D05	sp|Q6R0H0|ASG4_ARATH	94	6e-20	Transcription factor ASG4 OS=Arabidopsis thaliana GN=ASG4 PE=2 SV=1	--	--	--	--	--	--	--	--	--	--	GO:0033993//response to lipid;GO:0044238//primary metabolic process;GO:0009725//response to hormone stimulus;GO:0044260;GO:0010468//regulation of gene expression;GO:0048573//photoperiodism, flowering;GO:0007623//circadian rhythm;GO:1901700	-	-
378	Unigene93102_PDX	1154	gi|462407292|gb|EMJ12626.1|	303.5	1e-81	hypothetical protein PRUPE_ppa007097mg [Prunus persica]	gi|470145256|ref|XM_004308210.1|	159	4e-36	PREDICTED: Fragaria vesca subsp. vesca uncharacterized LOC101301828 (LOC101301828), mRNA	--	--	--	--	--	--	--	--	--	K15032	2e-07	54.3	ppp:PHYPADRAFT_22863	mTERF domain-containing protein, mitochondrial	-	-	-
379	Unigene93307_PDX	724	gi|82604209|gb|ABB84756.1|	329.7	2e-89	MYB8 [Malus x domestica]	gi|82604208|gb|DQ267899.1|	618	1e-174	Malus x domestica cultivar Royal Gala MYB8 mRNA, complete cds	--	--	--	--	--	--	--	--	--	K09422	7e-37	151	vvi:100242243	myb proto-oncogene protein, plant	-	-	-
380	Unigene93584_PDX	1577	gi|302398967|gb|ADL36778.1|	205.3	7e-52	MYBR domain class transcription factor [Malus x domestica]	gi|302398966|gb|HM122639.1|	577	1e-162	Malus x domestica MYBR domain class transcription factor (MYBR14) mRNA, complete cds	sp|Q700D9|MYBF_ARATH	49.3	2e-06	Putative Myb family transcription factor At1g14600 OS=Arabidopsis thaliana GN=At1g14600 PE=2 SV=2	--	--	--	--	--	--	--	--	--	--	-	-	-
381	Unigene94069_PDX	320	gi|470124834|ref|XP_004298414.1|	332.4	4e-90	PREDICTED: uncharacterized protein LOC101300142 [Fragaria vesca subsp. vesca]	gi|470124833|ref|XM_004298366.1|	394	1e-107	PREDICTED: Fragaria vesca subsp. vesca uncharacterized LOC101300142 (LOC101300142), mRNA	sp|Q9SPG5|MYB76_ARATH	159	2e-39	Transcription factor MYB76 OS=Arabidopsis thaliana GN=MYB76 PE=1 SV=1	ECU11g1690	92	9e-19	COG5147	Myb superfamily proteins, including transcription factors and mRNA splicing factors	K09422	5e-73	272	vvi:100245564	myb proto-oncogene protein, plant	-	GO:0005488//binding	-
382	Unigene94167_PDX	1678	gi|462411454|gb|EMJ16503.1|	305.4	6e-82	hypothetical protein PRUPE_ppa005083mg [Prunus persica]	gi|359476476|ref|XM_002267940.2|	63.9	2e-07	PREDICTED: Vitis vinifera uncharacterized LOC100263252 (LOC100263252), mRNA	--	--	--	--	--	--	--	--	--	--	--	--	--	--	-	-	-
383	Unigene94195_PDX	1896	gi|366091028|gb|AEX08668.1|	495.4	4e-139	MYB transcription factor 3 [Malus x domestica]	gi|366091027|gb|JN544704.1|	1338	0	Malus x domestica MYB transcription factor 3 (MYB3) mRNA, partial cds	sp|P81395|MYB30_ANTMA	286	7e-78	Myb-related protein 330 OS=Antirrhinum majus GN=MYB330 PE=2 SV=1	ECU11g1690	108	1e-23	COG5147	Myb superfamily proteins, including transcription factors and mRNA splicing factors	K09422	4e-84	309	pop:POPTR_574261	myb proto-oncogene protein, plant	GO:0009753//response to jasmonic acid stimulus;GO:0009739//response to gibberellin stimulus;GO:0006355//regulation of transcription, DNA-dependent;GO:0009751//response to salicylic acid stimulus;GO:0006970//response to osmotic stress	GO:0003677//DNA binding;GO:0003700//sequence-specific DNA binding transcription factor activity	GO:0005634//nucleus
384	Unigene94269_PDX	454	gi|462416773|gb|EMJ21510.1|	486.9	1e-136	hypothetical protein PRUPE_ppa000126mg [Prunus persica]	gi|470143479|ref|XM_004307354.1|	452	1e-124	PREDICTED: Fragaria vesca subsp. vesca uncharacterized LOC101302495 (LOC101302495), mRNA	--	--	--	--	--	--	--	--	--	--	--	--	--	--	-	GO:0005488//binding	-
385	Unigene94375_PDX	979	gi|71041108|gb|AAZ20442.1|	117.1	3e-25	MYB92 [Malus x domestica]	gi|71041107|gb|DQ074474.1|	339	3e-90	Malus x domestica MYB92 mRNA, complete cds	sp|Q9S7B2|RS2_MAIZE	85.5	3e-17	Protein rough sheath 2 OS=Zea mays GN=RS2 PE=1 SV=1	--	--	--	--	--	K09422	1e-17	88.6	rcu:RCOM_0760730	myb proto-oncogene protein, plant	-	GO:0005488//binding	-
386	Unigene94486_PDX	1372	gi|462395301|gb|EMJ01100.1|	262.7	5e-69	hypothetical protein PRUPE_ppa006710mg [Prunus persica]	gi|470107224|ref|XM_004289901.1|	262	5e-67	PREDICTED: Fragaria vesca subsp. vesca uncharacterized LOC101313563 (LOC101313563), mRNA	--	--	--	--	--	--	--	--	--	--	--	--	--	--	GO:0006886//intracellular protein transport	-	GO:0043231//intracellular membrane-bounded organelle
387	Unigene94673_PDX	1383	gi|302398925|gb|ADL36757.1|	412.9	3e-114	MYB domain class transcription factor [Malus x domestica]	gi|302398924|gb|HM122618.1|	1530	0	Malus x domestica MYB domain class transcription factor (MYB17) mRNA, complete cds	sp|P81393|MYB08_ANTMA	226	1e-59	Myb-related protein 308 OS=Antirrhinum majus GN=MYB308 PE=2 SV=1	ECU11g1690	100	3e-21	COG5147	Myb superfamily proteins, including transcription factors and mRNA splicing factors	K09422	9e-71	265	vvi:100233136	myb proto-oncogene protein, plant	-	GO:0005488//binding	-
388	Unigene94792_PDX	1419	gi|462412615|gb|EMJ17664.1|	354	2e-96	hypothetical protein PRUPE_ppa024533mg [Prunus persica]	gi|470140024|ref|XM_004305697.1|	331	8e-88	PREDICTED: Fragaria vesca subsp. vesca trichome differentiation protein GL1-like (LOC101308406), mRNA	sp|Q9SEI0|WER_ARATH	176	2e-44	Transcription factor WER OS=Arabidopsis thaliana GN=WER PE=1 SV=1	ECU11g1690	115	1e-25	COG5147	Myb superfamily proteins, including transcription factors and mRNA splicing factors	K09422	2e-71	267	vvi:100249722	myb proto-oncogene protein, plant	-	GO:0003677//DNA binding;GO:0003682//chromatin binding	-
389	Unigene94911_PDX	3012	gi|462423361|gb|EMJ27624.1|	261.2	1e-68	hypothetical protein PRUPE_ppa023812mg [Prunus persica]	gi|470139757|ref|XM_004305565.1|	172	4e-40	PREDICTED: Fragaria vesca subsp. vesca transcription repressor MYB5-like (LOC101311212), mRNA	sp|P10290|MYBC_MAIZE	187	8e-48	Anthocyanin regulatory C1 protein OS=Zea mays GN=C1 PE=2 SV=1	ECU11g1690	94	4e-19	COG5147	Myb superfamily proteins, including transcription factors and mRNA splicing factors	K09422	4e-55	213	vvi:100244605	myb proto-oncogene protein, plant	-	-	-
390	Unigene95453_PDX	422	gi|462424379|gb|EMJ28642.1|	643.3	0	hypothetical protein PRUPE_ppa001566mg [Prunus persica]	gi|470109219|ref|XM_004290850.1|	523	1e-145	PREDICTED: Fragaria vesca subsp. vesca SWI/SNF complex subunit SWI3C-like (LOC101291009), mRNA	sp|Q9XI07|SWI3C_ARATH	341	7e-94	SWI/SNF complex subunit SWI3C OS=Arabidopsis thaliana GN=SWI3C PE=1 SV=1	YJL176c	80.1	8e-15	COG5259	RSC chromatin remodeling complex subunit RSC8	K11649	9e-138	488	vvi:100253973	SWI/SNF related-matrix-associated actin-dependent regulator of chromatin subfamily C	GO:0045132//meiotic chromosome segregation;GO:0007062//sister chromatid cohesion;GO:0031048//chromatin silencing by small RNA;GO:0045893//positive regulation of transcription, DNA-dependent	GO:0005515//protein binding	GO:0005634//nucleus
391	Unigene95458_PDX	1184	gi|462419432|gb|EMJ23695.1|	537	3e-151	hypothetical protein PRUPE_ppa008243mg [Prunus persica]	gi|470148901|ref|XM_004309938.1|	230	3e-57	PREDICTED: Fragaria vesca subsp. vesca F-box protein At1g70590-like (LOC101304535), mRNA	sp|Q94C27|FB84_ARATH	387	1e-107	F-box protein At1g70590 OS=Arabidopsis thaliana GN=At1g70590 PE=2 SV=1	RSc0024	81.6	3e-15	COG0790	FOG: TPR repeat, SEL1 subfamily	K07126	3e-10	65.1	ppp:PHYPADRAFT_117372		GO:0048193//Golgi vesicle transport;GO:0006944//cellular membrane fusion;GO:0010200//response to chitin	-	-
392	Unigene95476_PDX	608	gi|71041108|gb|AAZ20442.1|	737.6	0	MYB92 [Malus x domestica]	gi|71041107|gb|DQ074474.1|	2516	0	Malus x domestica MYB92 mRNA, complete cds	sp|Q94IB1|RS2_ORYSJ	324	9e-89	Protein rough sheath 2 homolog OS=Oryza sativa subsp. japonica GN=RS2 PE=2 SV=1	ECU11g1690	92	2e-18	COG5147	Myb superfamily proteins, including transcription factors and mRNA splicing factors	K09422	2e-91	334	pop:POPTR_652976	myb proto-oncogene protein, plant	GO:0044699;GO:0006950//response to stress;GO:0010033//response to organic substance	GO:0005488//binding	-
393	Unigene95718_PDX	802	gi|462403720|gb|EMJ09277.1|	1179.5	0	hypothetical protein PRUPE_ppa001536mg [Prunus persica]	gi|470137399|ref|XM_004304406.1|	676	0	PREDICTED: Fragaria vesca subsp. vesca TSL-kinase interacting protein 1-like (LOC101294489), mRNA	sp|Q8LJT8|TKI1_ARATH	666	0	TSL-kinase interacting protein 1 OS=Arabidopsis thaliana GN=TKI1 PE=1 SV=2	--	--	--	--	--	--	--	--	--	--	-	GO:0005515//protein binding	-
394
395
396
397
398
399
400
401
402
403
404
405
406
407
408
409
410
411
412
413
414
415
416
417
418
419
420
421
422
423
424
425
426
427
428
429
430
431
432
433
434
435
436
437
438
439
440
441
442
443
444
445
446
447
448
449
450
451
452
453
454
455
456
457
458
459
460
461
462
463
464
465
466
467
468
469
470
471
472
473
474
475
476
477
478
479
480
481
482
483
484
485
486
