# Supplementary material for: Transcriptome sequencing and analysis of major genes involved in calcium signaling pathways in pear plants (Pyrus calleryana Decne.)
Source: BMC Genomics. 2015 Sep 30;16:738. doi: 10.1186/s12864-015-1887-4 (PMC4590731; doi:10.1186/s12864-015-1887-4)
Supplement: Additional file 6: — Candidate genes involved in calcium signaling pathways in pear plants. (XLS 98 kb) [file 12864_2015_1887_MOESM6_ESM.xls]

## Sheet: Sheet1
Additional file 6 Candidate genes involved in calcium signaling pathways in pear plants.
geneID	geneLength	Nr-ID	Nr-Score	Nr-Evalue	Nr-annotation	Nt-ID	Nt-Score	Nt-Evalue	Nt-annotation	Swissprot-ID	Swissprot-Score	Swissprot-Evalue	Swissprot-annotation	COG-Protein-or-Domain	COG-Score	COG-Evalue	COG-ID	COG-Function-Description	KO_id	KEGG-Evalue	KEGG-Score	KEGG-Gene	ko_definition	GO-BiologicalProcess	GO-MolecularFunction	Go-CellularComponent
Calcineurin B-like proteins (CBLs)
Unigene56355_PDX	212	gi|15217709|ref|NP_176647.1|	107	6e-23	ATMGL (ARABIDOPSIS THALIANA METHIONINE GAMMA-LYASE); catalytic/ methionine gamma-lyase [Arabidopsis thaliana] >gi|6633821|gb|AAF19680.1|AC009519_14 F1N19.23 [Arabidopsis thaliana] >gi|16226491|gb|AAL16181.1|AF428413_1 At1g64660/F1N19_22 [Arabidopsis thaliana] >gi|15450932|gb|AAK96737.1| similar to O-succinylhomoserine sulfhydrylase [Arabidopsis thaliana] >gi|30387533|gb|AAP31932.1| At1g64660 [Ara…	gi|470147948|ref|XM_004309491.1|	153	8e-35	PREDICTED: Fragaria vesca subsp. vesca CBL-interacting serine/threonine-protein kinase 1-like (LOC101308957), mRNA	sp|Q83A83|METC_COXBU	48.9	1e-05	Cystathionine beta-lyase OS=Coxiella burnetii GN=metC PE=1 SV=1	FN1745	50.8	6e-07	COG0626	Cystathionine beta-lyases/cystathionine gamma-synthases	K01761	2e-27	117	rcu:RCOM_1313240	methionine-gamma-lyase [EC:4.4.1.11]	GO:0009087//methionine catabolic process	GO:0016765//transferase activity, transferring alkyl or aryl (other than methyl) groups;GO:0048037//cofactor binding;GO:0016846//carbon-sulfur lyase activity	GO:0044444//cytoplasmic part
Unigene56469_PDX	476	gi|15217709|ref|NP_176647.1|	107	6e-23	ATMGL (ARABIDOPSIS THALIANA METHIONINE GAMMA-LYASE); catalytic/ methionine gamma-lyase [Arabidopsis thaliana] >gi|6633821|gb|AAF19680.1|AC009519_14 F1N19.23 [Arabidopsis thaliana] >gi|16226491|gb|AAL16181.1|AF428413_1 At1g64660/F1N19_22 [Arabidopsis thaliana] >gi|15450932|gb|AAK96737.1| similar to O-succinylhomoserine sulfhydrylase [Arabidopsis thaliana] >gi|30387533|gb|AAP31932.1| At1g64660 [Ara…	gi|470147948|ref|XM_004309491.1|	168	1e-39	PREDICTED: Fragaria vesca subsp. vesca CBL-interacting protein kinase 2-like (LOC101311459), mRNA	sp|Q83A83|METC_COXBU	48.9	1e-05	Cystathionine beta-lyase OS=Coxiella burnetii GN=metC PE=1 SV=1	FN1745	50.8	6e-07	COG0626	Cystathionine beta-lyases/cystathionine gamma-synthases	K01761	1e-27	117	rcu:RCOM_1313240	methionine-gamma-lyase [EC:4.4.1.11]	GO:0009087//methionine catabolic process	GO:0016765//transferase activity, transferring alkyl or aryl (other than methyl) groups;GO:0048037//cofactor binding;GO:0016846//carbon-sulfur lyase activity	GO:0044444//cytoplasmic part
Unigene56978_PDX	214	gi|157955933|gb|ABW06390.1|	97.8	3e-20	CBL7 [Gossypium hirsutum] >gi|157955939|gb|ABW06393.1| CBL7 [Gossypium hirsutum]	gi|470117528|ref|XM_004294862.1|	204	3e-50	PREDICTED: Fragaria vesca subsp. vesca calcineurin B-like protein 7-like (LOC101301472), mRNA	sp|Q3HRP5|CNBL2_ORYSJ	96.7	4e-20	Calcineurin B-like protein 2 OS=Oryza sativa subsp. japonica GN=CBL2 PE=2 SV=1	--	--	--	--	--	K06268	3e-21	96.7	osa:4352701	protein phosphatase 3, regulatory subunit	--	GO:0046872//metal ion binding	--
Unigene57188_PDX	726	gi|5804835|emb|CAA04772.2|	137	3e-32	cystathionine gamma synthase [Fragaria vesca] >gi|6012969|emb|CAB57356.1| cystathionine gamma synthase [Fragaria vesca]	gi|452090891|gb|JX876843.1|	355	1e-95	PREDICTED: Fragaria vesca subsp. vesca CBL-interacting serine/threonine-protein kinase 10-like (LOC101299069), mRNA	sp|P55217|METB_ARATH	133	3e-31	Cystathionine gamma-synthase, chloroplastic OS=Arabidopsis thaliana GN=CGS1 PE=2 SV=3	Ta0080	69.7	1e-12	COG0626	Cystathionine beta-lyases/cystathionine gamma-synthases	K01739	1e-33	137	pop:POPTR_835709	cystathionine gamma-synthase [EC:2.5.1.48]	GO:0000097//sulfur amino acid biosynthetic process	GO:0016765//transferase activity, transferring alkyl or aryl (other than methyl) groups;GO:0048037//cofactor binding	GO:0009536//plastid
Calmodulin (CaMs)
Unigene18431_PDX	819	gi|462419429|gb|EMJ23692.1|	68.2	1e-10	hypothetical protein PRUPE_ppa008235mg [Prunus persica]	gi|470109549|ref|XM_004291009.1|	652	0	PREDICTED: Fragaria vesca subsp. vesca graves disease carrier protein-like (LOC101314429), mRNA	sp|O04619|ADNT1_ARATH	184	4e-47	Mitochondrial adenine nucleotide transporter ADNT1 OS=Arabidopsis thaliana GN=ADNT1 PE=2 SV=1	--	--	--	--	--	K15084	3e-112	402	gmx:100800243	solute carrier family 25 (mitochondrial carrier protein), member 16	GO:0055085//transmembrane transport;GO:0006839//mitochondrial transport	GO:0005215//transporter activity	GO:0005743//mitochondrial inner membrane;GO:0016021//integral to membrane
Unigene18790_PDX	446	gi|470141855|ref|XP_004306641.1|	203.8	7e-52	PREDICTED: calcium-binding protein KIC-like [Fragaria vesca subsp. vesca]	gi|470141854|ref|XM_004306593.1|	331	4e-88	PREDICTED: Fragaria vesca subsp. vesca calcium-binding protein KIC-like (LOC101304507), mRNA	sp|Q9ZPX9|KIC_ARATH	180	3e-46	Calcium-binding protein KIC OS=Arabidopsis thaliana GN=KIC PE=1 SV=2	YOR257w	49.7	2e-06	COG5126	Ca2+-binding protein (EF-Hand superfamily)	K02183	5e-08	54.7	bdi:100823858	calmodulin	GO:0042744//hydrogen peroxide catabolic process;GO:0010091//trichome branching	GO:0005515//protein binding;GO:0005509//calcium ion binding	GO:0005634//nucleus
Unigene19003_PDX	1032	gi|462400870|gb|EMJ06427.1|	452.6	5e-126	hypothetical protein PRUPE_ppa006009mg [Prunus persica]	gi|470103551|ref|XM_004288151.1|	761	0	PREDICTED: Fragaria vesca subsp. vesca probable mitochondrial adenine nucleotide transporter BTL3-like (LOC101295855), mRNA	sp|Q9LV81|BRTL3_ARATH	403	8e-113	Probable mitochondrial adenine nucleotide transporter BTL3 OS=Arabidopsis thaliana GN=At5g64970 PE=2 SV=1	--	--	--	--	--	K14684	4e-32	137	ota:Ot02g06920	solute carrier family 25 (mitochondrial phosphate transporter), member 23/24/25/41	GO:0055085//transmembrane transport;GO:0006839//mitochondrial transport	GO:0005215//transporter activity	GO:0005743//mitochondrial inner membrane;GO:0016021//integral to membrane;GO:0009536//plastid
Unigene19241_PDX	1074	gi|255556390|ref|XP_002519229.1|	30.4	4e-59	ATP-citrate synthase, putative [Ricinus communis] >gi|223541544|gb|EEF43093.1| ATP-citrate synthase, putative [Ricinus communis]	gi|470117886|ref|XM_004295030.1|	343	2e-91	PREDICTED: Fragaria vesca subsp. vesca ATP-citrate synthase beta chain protein 1-like (LOC101306899), mRNA	sp|Q9FGX1|ACLB2_ARATH	219	4e-60	ATP-citrate synthase beta chain protein 2 OS=Arabidopsis thaliana GN=ACLB-2 PE=1 SV=1	SPBC1703.07_1	119	1e-26	COG0074	Succinyl-CoA synthetase, alpha subunit	K01648	3e-60	221	rcu:RCOM_1000580	ATP citrate (pro-S)-lyase [EC:2.3.3.8]	GO:0016132//brassinosteroid biosynthetic process;GO:0006085//acetyl-CoA biosynthetic process;GO:0016926//protein desumoylation;GO:0010228//vegetative to reproductive phase transition of meristem;GO:0044262//cellular carbohydrate metabolic process;GO:0050665//hydrogen peroxide biosynthetic process;GO:0016126//sterol biosynthetic process	GO:0016829//lyase activity;GO:0003878//ATP citrate synthase activity;GO:0004775//succinate-CoA ligase (ADP-forming) activity;GO:0000166//nucleotide binding;GO:0048037//cofactor binding	GO:0005829//cytosol;GO:0009346//citrate lyase complex;GO:0005886//plasma membrane
Unigene19315_PDX	786	gi|462401028|gb|EMJ06585.1|	53.9	3e-06	hypothetical protein PRUPE_ppa007354mg [Prunus persica]	gi|470138769|ref|XM_004305079.1|	446	1e-122	PREDICTED: Fragaria vesca subsp. vesca probable envelope ADP,ATP carrier protein, chloroplastic-like (LOC101313043), mRNA	sp|Q9M024|TAAC_ARATH	307	5e-84	Thylakoid ADP,ATP carrier protein, chloroplastic OS=Arabidopsis thaliana GN=TAAC PE=1 SV=1	--	--	--	--	--	K14684	3e-91	332	pop:POPTR_801999	solute carrier family 25 (mitochondrial phosphate transporter), member 23/24/25/41	GO:0055085//transmembrane transport;GO:0010117//photoprotection;GO:0015867//ATP transport;GO:0010206//photosystem II repair;GO:0009624//response to nematode	GO:0005347//ATP transmembrane transporter activity	GO:0016021//integral to membrane;GO:0005743//mitochondrial inner membrane;GO:0009941//chloroplast envelope;GO:0042651//thylakoid membrane
Unigene19741_PDX	938	gi|462416720|gb|EMJ21457.1|	569.7	2e-161	hypothetical protein PRUPE_ppa001443mg [Prunus persica]	gi|470146375|ref|XM_004308754.1|	831	0	PREDICTED: Fragaria vesca subsp. vesca calcium-binding mitochondrial carrier protein SCaMC-1-A-like (LOC101301340), mRNA	--	--	--	--	--	--	--	--	--	K14684	1e-08	58.5	ppp:PHYPADRAFT_144666	solute carrier family 25 (mitochondrial phosphate transporter), member 23/24/25/41	GO:0055085//transmembrane transport	GO:0005509//calcium ion binding	GO:0009941//chloroplast envelope;GO:0005743//mitochondrial inner membrane;GO:0016021//integral to membrane
Unigene19786_PDX	453	gi|223469143|gb|ACM89978.1|	303.5	6e-82	putative beta amyrin synthase [Malus x domestica]	gi|470140121|ref|XM_004305745.1|	287	5e-75	PREDICTED: Fragaria vesca subsp. vesca beta-amyrin synthase-like (LOC101300752), mRNA	sp|Q8W3Z1|BAMS_BETPL	271	1e-73	Beta-amyrin synthase OS=Betula platyphylla GN=OSCBPY PE=1 SV=1	SPAC4G9.21c	129	3e-30	COG1657	Squalene cyclase	K15813	4e-70	261	vvi:100259856	beta-amyrin synthase [EC:5.4.99.39]	GO:0008152//metabolic process	GO:0016866//intramolecular transferase activity	-
Unigene20153_PDX	503	gi|297735695|emb|CBI18382.3|	66.6	1e-10	unnamed protein product [Vitis vinifera]	gi|470140119|ref|XM_004305744.1|	416	1e-114	PREDICTED: Fragaria vesca subsp. vesca beta-amyrin synthase-like (LOC101300472), mRNA	sp|O82140|BAMS1_PANGI	203	9e-81	Beta-Amyrin Synthase 1 OS=Panax ginseng GN=OSCPNY1 PE=1 SV=1	SPAC4G9.21c	66.6	2e-11	COG1657	Squalene cyclase	K15813	6e-81	200	vvi:100259856	beta-amyrin synthase [EC:5.4.99.39]	GO:0010686//tetracyclic triterpenoid biosynthetic process;GO:0010263//tricyclic triterpenoid biosynthetic process;GO:0080003//thalianol metabolic process;GO:0048364//root development	GO:0034075//arabidiol synthase activity;GO:0080011//baruol synthase activity;GO:0034074//marneral synthase activity;GO:0042300//beta-amyrin synthase activity;GO:0042299//lupeol synthase activity;GO:0051746//thalianol synthase activity	-
Unigene20204_PDX	499	gi|470141969|ref|XP_004306695.1|	67.8	8e-11	PREDICTED: mitochondrial adenine nucleotide transporter ADNT1-like [Fragaria vesca subsp. vesca]	gi|470141968|ref|XM_004306647.1|	456	1e-125	PREDICTED: Fragaria vesca subsp. vesca mitochondrial adenine nucleotide transporter ADNT1-like (LOC101297082), mRNA	sp|O04619|ADNT1_ARATH	192	1e-49	Mitochondrial adenine nucleotide transporter ADNT1 OS=Arabidopsis thaliana GN=ADNT1 PE=2 SV=1	--	--	--	--	--	K14684	5e-55	211	gmx:100777048	solute carrier family 25 (mitochondrial phosphate transporter), member 23/24/25/41	GO:0055085//transmembrane transport;GO:0015867//ATP transport;GO:0009060//aerobic respiration;GO:0015866//ADP transport;GO:0080121//AMP transport	GO:0080122//AMP transmembrane transporter activity;GO:0015217//ADP transmembrane transporter activity;GO:0005347//ATP transmembrane transporter activity	GO:0005739//mitochondrion;GO:0016021//integral to membrane;GO:0009536//plastid;GO:0005886//plasma membrane
Unigene20935_PDX	583	gi|462419988|gb|EMJ24251.1|	85.5	5e-16	hypothetical protein PRUPE_ppa006954mg [Prunus persica]	gi|470110387|ref|XM_004291418.1|	460	1e-127	PREDICTED: Fragaria vesca subsp. vesca adenine nucleotide transporter BT1, chloroplastic/mitochondrial-like (LOC101313953), mRNA	sp|Q9SUV1|BRT1_ARATH	305	2e-83	Adenine nucleotide transporter BT1, chloroplastic/mitochondrial OS=Arabidopsis thaliana GN=BT1 PE=1 SV=1	--	--	--	--	--	K14684	1e-32	137	ota:Ot10g01640	solute carrier family 25 (mitochondrial phosphate transporter), member 23/24/25/41	GO:0006862//nucleotide transport;GO:0055085//transmembrane transport	GO:0015215//nucleotide transmembrane transporter activity	GO:0016021//integral to membrane;GO:0009507//chloroplast;GO:0005739//mitochondrion
Unigene21384_PDX	477	gi|462414542|gb|EMJ19279.1|	145.2	3e-34	hypothetical protein PRUPE_ppa006373mg [Prunus persica]	gi|470144756|ref|XM_004307966.1|	182	2e-43	PREDICTED: Fragaria vesca subsp. vesca mitochondrial substrate carrier family protein H-like (LOC101296715), mRNA	sp|Q944H5|MTM1_ARATH	125	1e-29	Mitochondrial carrier protein MTM1 OS=Arabidopsis thaliana GN=MTM1 PE=2 SV=1	--	--	--	--	--	K15119	2e-32	136	gmx:100778501	solute carrier family 25, member 39/40	GO:0006810//transport	-	GO:0016021//integral to membrane
Unigene21628_PDX	950	gi|462405816|gb|EMJ11280.1|	363.6	2e-99	hypothetical protein PRUPE_ppa019666mg [Prunus persica]	gi|470129721|ref|XM_004300710.1|	323	2e-85	PREDICTED: Fragaria vesca subsp. vesca cytochrome P450 87A3-like (LOC101298323), mRNA	sp|Q7XU38|C87A3_ORYSJ	298	3e-81	Cytochrome P450 87A3 OS=Oryza sativa subsp. japonica GN=CYP87A3 PE=2 SV=3	BH0579	98.2	2e-20	COG2124	Cytochrome P450	K00030	4e-57	219	vvi:100242228	isocitrate dehydrogenase (NAD+) [EC:1.1.1.41]	GO:0010106//cellular response to iron ion starvation;GO:0015706//nitrate transport;GO:0010167//response to nitrate;GO:0006826//iron ion transport;GO:0055114//oxidation-reduction process	GO:0009055//electron carrier activity;GO:0005506//iron ion binding;GO:0020037//heme binding;GO:0019825//oxygen binding;GO:0050598	GO:0005739//mitochondrion
Unigene21811_PDX	385	gi|356573639|ref|XP_003554965.1|	187.2	6e-47	PREDICTED: cytochrome P450 85A-like [Glycine max]	gi|470136883|ref|XM_004304163.1|	226	1e-56	PREDICTED: Fragaria vesca subsp. vesca cytochrome P450 85A-like (LOC101313910), mRNA	sp|Q69F95|C85A_PHAVU	173	2e-44	Cytochrome P450 85A OS=Phaseolus vulgaris GN=BA13 PE=3 SV=2	--	--	--	--	--	K12640	7e-47	183	vvi:100232983	cytochrome P450, family 85, subfamily A, polypeptide 2 (brassinosteroid-6-oxidase 2) [EC:1.14.-.-]	GO:0016132//brassinosteroid biosynthetic process;GO:0022900//electron transport chain;GO:0001578//microtubule bundle formation;GO:0010268//brassinosteroid homeostasis;GO:0009647//skotomorphogenesis	GO:0016705//oxidoreductase activity, acting on paired donors, with incorporation or reduction of molecular oxygen;GO:0009055//electron carrier activity;GO:0004497//monooxygenase activity;GO:0020037//heme binding;GO:0005506//iron ion binding	-
Unigene21934_PDX	815	gi|462416852|gb|EMJ21589.1|	508.8	4e-143	hypothetical protein PRUPE_ppa005060mg [Prunus persica]	gi|470143968|ref|XM_004307591.1|	474	1e-131	PREDICTED: Fragaria vesca subsp. vesca cytochrome P450 90A1-like (LOC101301332), mRNA	sp|Q42569|C90A1_ARATH	444	4e-125	Cytochrome P450 90A1 OS=Arabidopsis thaliana GN=CYP90A1 PE=2 SV=1	slr0574	133	4e-31	COG2124	Cytochrome P450	K09588	3e-135	479	rcu:RCOM_0399170	cytochrome P450, family 90, subfamily A, polypeptide 1 [EC:1.14.-.-]	GO:0010584//pollen exine formation;GO:0009825//multidimensional cell growth;GO:0010268//brassinosteroid homeostasis;GO:0009911//positive regulation of flower development;GO:0043481//anthocyanin accumulation in tissues in response to UV light;GO:0048767//root hair elongation;GO:0000271//polysaccharide biosynthetic process;GO:0010224//response to UV-B;GO:0048657//tapetal cell differentiation;GO:005…	GO:0020037//heme binding;GO:0009055//electron carrier activity;GO:0019825//oxygen binding;GO:0005506//iron ion binding;GO:0050598	GO:0005739//mitochondrion
Unigene22200_PDX	543	gi|462397482|gb|EMJ03150.1|	127.5	1e-28	hypothetical protein PRUPE_ppa004565mg [Prunus persica]	gi|470102937|ref|XM_004287857.1|	127	1e-26	PREDICTED: Fragaria vesca subsp. vesca cytochrome P450 90B1-like (LOC101304220), mRNA	sp|O64989|C90B1_ARATH	112	1e-25	Cytochrome P450 90B1 OS=Arabidopsis thaliana GN=CYP90B1 PE=1 SV=2	--	--	--	--	--	K09587	3e-25	112	ath:AT3G50660	cytochrome P450, family 90, subfamily B, polypeptide 1 (steroid 22-alpha-hydroxylase) [EC:1.14.13.-]	GO:0016132//brassinosteroid biosynthetic process;GO:0055114//oxidation-reduction process;GO:0009867//jasmonic acid mediated signaling pathway;GO:0010358//leaf shaping;GO:0009741//response to brassinosteroid stimulus;GO:0009826//unidimensional cell growth;GO:0016126//sterol biosynthetic process	GO:0010012//steroid 22-alpha hydroxylase activity;GO:0009055//electron carrier activity;GO:0020037//heme binding;GO:0050597;GO:0005506//iron ion binding	GO:0005783//endoplasmic reticulum
Unigene22543_PDX	714	gi|462413500|gb|EMJ18549.1|	70.5	2e-11	hypothetical protein PRUPE_ppa021090mg [Prunus persica]	gi|470137641|ref|XM_004304524.1|	266	3e-68	PREDICTED: Fragaria vesca subsp. vesca calcium-binding mitochondrial carrier protein SCaMC-1-like (LOC101305284), mRNA	sp|O04619|ADNT1_ARATH	107	7e-24	Mitochondrial adenine nucleotide transporter ADNT1 OS=Arabidopsis thaliana GN=ADNT1 PE=2 SV=1	--	--	--	--	--	K14684	2e-58	223	gmx:100775805	solute carrier family 25 (mitochondrial phosphate transporter), member 23/24/25/41	GO:0055085//transmembrane transport	GO:0005509//calcium ion binding	GO:0016021//integral to membrane
Unigene22985_PDX	448	gi|462421298|gb|EMJ25561.1|	266.5	8e-71	hypothetical protein PRUPE_ppa020887mg, partial [Prunus persica]	gi|470129467|ref|XM_004300592.1|	426	1e-117	PREDICTED: Fragaria vesca subsp. vesca probable mitochondrial adenine nucleotide transporter BTL3-like (LOC101309258), mRNA	sp|Q9LV81|BRTL3_ARATH	227	2e-60	Probable mitochondrial adenine nucleotide transporter BTL3 OS=Arabidopsis thaliana GN=At5g64970 PE=2 SV=1	--	--	--	--	--	K14684	2e-19	92.8	ota:Ot02g06920	solute carrier family 25 (mitochondrial phosphate transporter), member 23/24/25/41	GO:0055085//transmembrane transport	-	GO:0016021//integral to membrane
Unigene23394_PDX	572	gi|223469145|gb|ACM89979.1|	407.9	4e-113	putative alpha/beta amyrin synthase [Malus x domestica]	gi|223469140|gb|FJ032006.1|	864	0	Malus x domestica cultivar Royal Gala alpha/beta amyrin synthase (OSC1) mRNA, complete cds	sp|Q8W3Z1|BAMS_BETPL	291	1e-79	Beta-amyrin synthase OS=Betula platyphylla GN=OSCBPY PE=1 SV=1	SPAC13G7.01c	90.1	2e-18	COG1657	Squalene cyclase	K15813	2e-77	285	vvi:100259856	beta-amyrin synthase [EC:5.4.99.39]	-	-	-
Unigene23541_PDX	564	gi|462414661|gb|EMJ19398.1|	69.7	3e-11	hypothetical protein PRUPE_ppa007790mg [Prunus persica]	gi|470141968|ref|XM_004306647.1|	432	1e-118	PREDICTED: Fragaria vesca subsp. vesca mitochondrial adenine nucleotide transporter ADNT1-like (LOC101297082), mRNA	sp|O04619|ADNT1_ARATH	191	2e-49	Mitochondrial adenine nucleotide transporter ADNT1 OS=Arabidopsis thaliana GN=ADNT1 PE=2 SV=1	--	--	--	--	--	K14684	2e-54	209	gmx:100777048	solute carrier family 25 (mitochondrial phosphate transporter), member 23/24/25/41	GO:0055085//transmembrane transport;GO:0015867//ATP transport;GO:0009060//aerobic respiration;GO:0015866//ADP transport;GO:0080121//AMP transport	GO:0080122//AMP transmembrane transporter activity;GO:0015217//ADP transmembrane transporter activity;GO:0005347//ATP transmembrane transporter activity	GO:0005739//mitochondrion;GO:0016021//integral to membrane;GO:0009536//plastid;GO:0005886//plasma membrane
Unigene23717_PDX	796	gi|462421298|gb|EMJ25561.1|	281.2	1e-74	hypothetical protein PRUPE_ppa020887mg, partial [Prunus persica]	gi|470129467|ref|XM_004300592.1|	278	8e-72	PREDICTED: Fragaria vesca subsp. vesca probable mitochondrial adenine nucleotide transporter BTL3-like (LOC101309258), mRNA	sp|Q9C9R4|BRTL2_ARATH	147	5e-36	Probable mitochondrial adenine nucleotide transporter BTL2 OS=Arabidopsis thaliana GN=At1g78180 PE=2 SV=1	--	--	--	--	--	K14684	4e-08	56.6	ota:Ot02g06920	solute carrier family 25 (mitochondrial phosphate transporter), member 23/24/25/41	GO:0006810//transport	-	GO:0009941//chloroplast envelope;GO:0016020//membrane
Unigene24680_PDX	659	gi|462416720|gb|EMJ21457.1|	265.8	4e-70	hypothetical protein PRUPE_ppa001443mg [Prunus persica]	gi|470146375|ref|XM_004308754.1|	379	1e-102	PREDICTED: Fragaria vesca subsp. vesca calcium-binding mitochondrial carrier protein SCaMC-1-A-like (LOC101301340), mRNA	sp|Q9SUV1|BRT1_ARATH	60.1	1e-09	Adenine nucleotide transporter BT1, chloroplastic/mitochondrial OS=Arabidopsis thaliana GN=BT1 PE=1 SV=1	--	--	--	--	--	K15111	1e-19	94.7	cme:CMR073C	solute carrier family 25 (mitochondrial S-adenosylmethionine transporter), member 26	GO:0055085//transmembrane transport	GO:0005509//calcium ion binding	GO:0009941//chloroplast envelope;GO:0005743//mitochondrial inner membrane;GO:0016021//integral to membrane
Unigene24761_PDX	675	gi|462398080|gb|EMJ03748.1|	270.8	1e-71	hypothetical protein PRUPE_ppa011179mg [Prunus persica]	gi|470101653|ref|XM_004287237.1|	208	6e-51	PREDICTED: Fragaria vesca subsp. vesca calmodulin-like protein 5-like (LOC101311505), mRNA	sp|O22845|CML5_ARATH	150	6e-37	Calmodulin-like protein 5 OS=Arabidopsis thaliana GN=CML5 PE=2 SV=2	SPAC3A12.14	104	1e-22	COG5126	Ca2+-binding protein (EF-Hand superfamily)	K13448	2e-36	150	ath:AT2G43290	calcium-binding protein CML	-	-	-
Unigene25338_PDX	866	gi|462420464|gb|EMJ24727.1|	60.8	3e-08	hypothetical protein PRUPE_ppa012032mg [Prunus persica]	gi|470125023|ref|XM_004298459.1|	192	4e-46	PREDICTED: Fragaria vesca subsp. vesca probable calcium-binding protein CML25-like (LOC101304964), mRNA	sp|Q9FYK2|CML25_ARATH	204	7e-53	Probable calcium-binding protein CML25 OS=Arabidopsis thaliana GN=CML25 PE=2 SV=1	SPAC3A12.14	126	4e-29	COG5126	Ca2+-binding protein (EF-Hand superfamily)	K13448	1e-57	221	rcu:RCOM_0597990	calcium-binding protein CML	GO:0048868//pollen tube development;GO:0048767//root hair elongation;GO:0048610//cellular process involved in reproduction;GO:0009409//response to cold	GO:0005509//calcium ion binding;GO:0016491//oxidoreductase activity	GO:0005737//cytoplasm;GO:0005634//nucleus
Unigene25903_PDX	1710	gi|297735732|emb|CBI18419.3|	221.1	0	unnamed protein product [Vitis vinifera]	gi|470135998|ref|XM_004303742.1|	1467	0	PREDICTED: Fragaria vesca subsp. vesca cycloartenol synthase-like (LOC101305280), mRNA	sp|Q8W3Z4|CAS1_BETPL	677	0	Cycloartenol synthase OS=Betula platyphylla GN=CASBPX1 PE=1 SV=1	YHR072w	252	1e-66	COG1657	Squalene cyclase	K01853	0	634	pop:POPTR_717351	cycloartenol synthase [EC:5.4.99.8]	GO:0009555//pollen development;GO:0010027//thylakoid membrane organization;GO:0008152//metabolic process	GO:0000250//lanosterol synthase activity;GO:0016871//cycloartenol synthase activity	GO:0005773//vacuole
Unigene26340_PDX	150	gi|462398029|gb|EMJ03697.1|	94.7	4e-19	hypothetical protein PRUPE_ppa010674mg [Prunus persica]	gi|470105071|ref|XM_004288864.1|	155	1e-35	PREDICTED: Fragaria vesca subsp. vesca probable caffeoyl-CoA O-methyltransferase At4g26220-like (LOC101311417), mRNA	sp|Q9C5D7|CAMT3_ARATH	87.4	2e-18	Probable caffeoyl-CoA O-methyltransferase At4g26220 OS=Arabidopsis thaliana GN=At4g26220 PE=2 SV=1	all5179	69.3	2e-12	COG4122	Predicted O-methyltransferase	K00588	1e-13	72.8	vvi:100243978	caffeoyl-CoA O-methyltransferase [EC:2.1.1.104]	GO:0032259//methylation	GO:0008171//O-methyltransferase activity	-
Unigene27164_PDX	151	gi|462413715|gb|EMJ18764.1|	103.2	1e-21	hypothetical protein PRUPE_ppa020957mg [Prunus persica]	gi|470119802|ref|XM_004295952.1|	167	4e-39	PREDICTED: Fragaria vesca subsp. vesca cytochrome P450 724B1-like (LOC101296274), mRNA	sp|Q6F4F5|C724B_ORYSJ	70.9	2e-13	Cytochrome P450 724B1 OS=Oryza sativa subsp. japonica GN=CYP724B1 PE=1 SV=1	--	--	--	--	--	K12639	9e-19	89.7	vvi:100257922	cytochrome P450, family 724, subfamily B, polypeptide 1 [EC:1.14.13.-]	GO:0016132//brassinosteroid biosynthetic process;GO:0022900//electron transport chain;GO:0009647//skotomorphogenesis;GO:0006879//cellular iron ion homeostasis;GO:0006826//iron ion transport	GO:0008199//ferric iron binding;GO:0009055//electron carrier activity;GO:0050598;GO:0020037//heme binding	GO:0016021//integral to membrane;GO:0016023//cytoplasmic membrane-bounded vesicle
Unigene27830_PDX	152	gi|223469143|gb|ACM89978.1|	108.2	4e-23	putative beta amyrin synthase [Malus x domestica]	gi|18147595|dbj|AB055512.1|	89.7	7e-16	Betula platyphylla OSCBPY mRNA for beta-amyrin synthase, complete cds	sp|O82146|BAMS2_PANGI	98.6	8e-22	Beta-Amyrin Synthase 2 OS=Panax ginseng GN=OSCPNY2 PE=2 SV=1	SPAC13G7.01c	47.8	5e-06	COG1657	Squalene cyclase	K15813	7e-21	96.7	rcu:RCOM_1573430	beta-amyrin synthase [EC:5.4.99.39]	GO:0016104//triterpenoid biosynthetic process	GO:0016871//cycloartenol synthase activity	-
Unigene29327_PDX	155	gi|462405436|gb|EMJ10900.1|	92.8	1e-18	hypothetical protein PRUPE_ppa012426mg [Prunus persica]	gi|470127140|ref|XM_004299486.1|	111	2e-22	PREDICTED: Fragaria vesca subsp. vesca probable calcium-binding protein CML27-like (LOC101309155), mRNA	sp|Q9LE22|CML27_ARATH	83.6	3e-17	Probable calcium-binding protein CML27 OS=Arabidopsis thaliana GN=CML27 PE=1 SV=1	SPAC3A12.14	48.1	4e-06	COG5126	Ca2+-binding protein (EF-Hand superfamily)	K13448	7e-17	83.6	ath:AT1G18210	calcium-binding protein CML	-	GO:0005509//calcium ion binding	GO:0005773//vacuole;GO:0005634//nucleus;GO:0005886//plasma membrane
Unigene29615_PDX	155	gi|462405659|gb|EMJ11123.1|	105.1	3e-22	hypothetical protein PRUPE_ppa004514mg [Prunus persica]	gi|225456522|ref|XM_002284695.1|	73.8	4e-11	PREDICTED: Vitis vinifera calcium-binding mitochondrial carrier protein SCaMC-1-like (LOC100249302), mRNA	--	--	--	--	--	--	--	--	--	K14684	2e-21	98.6	vvi:100249302	solute carrier family 25 (mitochondrial phosphate transporter), member 23/24/25/41	GO:0051645//Golgi localization;GO:0051646//mitochondrion localization;GO:0055085//transmembrane transport;GO:0060151//peroxisome localization;GO:0015867//ATP transport;GO:0030048//actin filament-based movement	GO:0005509//calcium ion binding	GO:0005743//mitochondrial inner membrane;GO:0016021//integral to membrane
Unigene30600_PDX	156	gi|429326416|gb|AFZ78548.1|	55.5	3e-07	caffeoyl-CoA O-methyltransferase [Populus tomentosa]	gi|408354594|gb|JX457336.1|	285	6e-75	Pyrus x bretschneideri caffeoyl-CoA O-methyltransferase (CCoAOMT) mRNA, complete cds	sp|O65922|CAMT2_POPTR	55.5	7e-09	Caffeoyl-CoA O-methyltransferase 2 OS=Populus trichocarpa GN=CCOAOMT2 PE=2 SV=1	--	--	--	--	--	K00588	2e-07	52.4	pop:POPTR_649581	caffeoyl-CoA O-methyltransferase [EC:2.1.1.104]	-	-	-
Unigene31614_PDX	158	gi|75264952|sp|Q9MB42.1|BAMS_GLYGL	119	2e-26	RecName: Full=Beta-amyrin synthase >gi|6730969|dbj|BAA89815.1| beta-amyrin synthase [Glycyrrhiza glabra]	gi|470140119|ref|XM_004305744.1|	172	6e-41	PREDICTED: Fragaria vesca subsp. vesca beta-amyrin synthase-like (LOC101300472), mRNA	sp|Q9MB42|BAMS_GLYGL	119	5e-28	Beta-amyrin synthase OS=Glycyrrhiza glabra GN=GgbAS1 PE=1 SV=1	SPAC13G7.01c	53.9	7e-08	COG1657	Squalene cyclase	K15813	8e-26	113	pop:POPTR_764959	beta-amyrin synthase [EC:5.4.99.39]	GO:0010686//tetracyclic triterpenoid biosynthetic process;GO:0010263//tricyclic triterpenoid biosynthetic process;GO:0080003//thalianol metabolic process;GO:0048364//root development	GO:0034075//arabidiol synthase activity;GO:0080011//baruol synthase activity;GO:0034074//marneral synthase activity;GO:0042300//beta-amyrin synthase activity;GO:0042299//lupeol synthase activity;GO:0051746//thalianol synthase activity	-
Unigene31616_PDX	158	gi|223469143|gb|ACM89978.1|	114.8	4e-25	putative beta amyrin synthase [Malus x domestica]	gi|470140121|ref|XM_004305745.1|	180	3e-43	PREDICTED: Fragaria vesca subsp. vesca beta-amyrin synthase-like (LOC101300752), mRNA	sp|Q8W3Z1|BAMS_BETPL	113	2e-26	Beta-amyrin synthase OS=Betula platyphylla GN=OSCBPY PE=1 SV=1	SPAC13G7.01c	51.2	4e-07	COG1657	Squalene cyclase	K15813	9e-25	109	pop:POPTR_764959	beta-amyrin synthase [EC:5.4.99.39]	GO:0010686//tetracyclic triterpenoid biosynthetic process;GO:0010263//tricyclic triterpenoid biosynthetic process;GO:0080003//thalianol metabolic process;GO:0048364//root development	GO:0034075//arabidiol synthase activity;GO:0080011//baruol synthase activity;GO:0034074//marneral synthase activity;GO:0042300//beta-amyrin synthase activity;GO:0042299//lupeol synthase activity;GO:0051746//thalianol synthase activity	-
Calmodulin-like proteins (CMLs)
Unigene22517_PDX	514	gi|470123133|ref|XP_004297591.1|	87.4	7e-51	PREDICTED: putative calcium-binding protein CML19-like [Fragaria vesca subsp. vesca]	gi|356508797|ref|XM_003523093.1|	89.7	3e-15	PREDICTED: Glycine max calcium-binding protein CML38-like (LOC100779557), mRNA	sp|Q9SRE6|CML38_ARATH	78.2	6e-22	Calcium-binding protein CML38 OS=Arabidopsis thaliana GN=CML38 PE=2 SV=1	SPAC3A12.14	45.1	2e-06	COG5126	Ca2+-binding protein (EF-Hand superfamily)	K13448	6e-35	105	rcu:RCOM_1677910	calcium-binding protein CML	-	GO:0005509//calcium ion binding	-
Unigene24288_PDX	780	gi|224104857|ref|XP_002313594.1|	327	2e-88	predicted protein [Populus trichocarpa] >gi|222850002|gb|EEE87549.1| predicted protein [Populus trichocarpa]	gi|470110678|ref|XM_004291551.1|	182	4e-43	PREDICTED: Fragaria vesca subsp. vesca probable calcium-binding protein CML50-like (LOC101308636), mRNA	sp|Q9ZQH1|CML48_ARATH	236	8e-63	Probable calcium-binding protein CML48 OS=Arabidopsis thaliana GN=CML48 PE=2 SV=2	--	--	--	--	--	K13448	2e-89	327	pop:POPTR_1085976	calcium-binding protein CML	-	GO:0005509//calcium ion binding	-
Unigene24750_PDX	1011	gi|462420642|gb|EMJ24905.1|	77.4	6e-118	hypothetical protein PRUPE_ppa010393mg [Prunus persica]	gi|470126262|ref|XM_004299061.1|	472	1e-130	PREDICTED: Fragaria vesca subsp. vesca probable calcium-binding protein CML22-like (LOC101302652), mRNA	sp|Q9LRN6|CML22_ARATH	221	7e-66	Probable calcium-binding protein CML22 OS=Arabidopsis thaliana GN=CML22 PE=3 SV=1	YBR109c	62.4	1e-09	COG5126	Ca2+-binding protein (EF-Hand superfamily)	K13448	2e-86	281	pop:POPTR_845806	calcium-binding protein CML	-	GO:0005509//calcium ion binding	-
Unigene24761_PDX	675	gi|462398080|gb|EMJ03748.1|	270.8	1e-71	hypothetical protein PRUPE_ppa011179mg [Prunus persica]	gi|470101653|ref|XM_004287237.1|	208	6e-51	PREDICTED: Fragaria vesca subsp. vesca calmodulin-like protein 5-like (LOC101311505), mRNA	sp|O22845|CML5_ARATH	150	6e-37	Calmodulin-like protein 5 OS=Arabidopsis thaliana GN=CML5 PE=2 SV=2	SPAC3A12.14	104	1e-22	COG5126	Ca2+-binding protein (EF-Hand superfamily)	K13448	2e-36	150	ath:AT2G43290	calcium-binding protein CML	-	-	-
Unigene25338_PDX	866	gi|462420464|gb|EMJ24727.1|	60.8	3e-08	hypothetical protein PRUPE_ppa012032mg [Prunus persica]	gi|470125023|ref|XM_004298459.1|	192	4e-46	PREDICTED: Fragaria vesca subsp. vesca probable calcium-binding protein CML25-like (LOC101304964), mRNA	sp|Q9FYK2|CML25_ARATH	204	7e-53	Probable calcium-binding protein CML25 OS=Arabidopsis thaliana GN=CML25 PE=2 SV=1	SPAC3A12.14	126	4e-29	COG5126	Ca2+-binding protein (EF-Hand superfamily)	K13448	1e-57	221	rcu:RCOM_0597990	calcium-binding protein CML	GO:0048868//pollen tube development;GO:0048767//root hair elongation;GO:0048610//cellular process involved in reproduction;GO:0009409//response to cold	GO:0005509//calcium ion binding;GO:0016491//oxidoreductase activity	GO:0005737//cytoplasm;GO:0005634//nucleus
Unigene28736_PDX	154	gi|462401474|gb|EMJ07031.1|	101.7	3e-21	hypothetical protein PRUPE_ppa010999mg [Prunus persica]	gi|470117470|ref|XM_004294833.1|	99.6	7e-19	PREDICTED: Fragaria vesca subsp. vesca probable calcium-binding protein CML21-like (LOC101292979), mRNA	sp|Q52K82|CML21_ARATH	84	2e-17	Probable calcium-binding protein CML21 OS=Arabidopsis thaliana GN=CML21 PE=2 SV=1	--	--	--	--	--	K13448	2e-20	95.5	rcu:RCOM_0169840	calcium-binding protein CML	-	GO:0005509//calcium ion binding	GO:0005737//cytoplasm
Unigene29327_PDX	155	gi|462405436|gb|EMJ10900.1|	92.8	1e-18	hypothetical protein PRUPE_ppa012426mg [Prunus persica]	gi|470127140|ref|XM_004299486.1|	111	2e-22	PREDICTED: Fragaria vesca subsp. vesca probable calcium-binding protein CML27-like (LOC101309155), mRNA	sp|Q9LE22|CML27_ARATH	83.6	3e-17	Probable calcium-binding protein CML27 OS=Arabidopsis thaliana GN=CML27 PE=1 SV=1	SPAC3A12.14	48.1	4e-06	COG5126	Ca2+-binding protein (EF-Hand superfamily)	K13448	7e-17	83.6	ath:AT1G18210	calcium-binding protein CML	-	GO:0005509//calcium ion binding	GO:0005773//vacuole;GO:0005634//nucleus;GO:0005886//plasma membrane
Unigene29672_PDX	155	gi|462398052|gb|EMJ03720.1|	86.3	1e-16	hypothetical protein PRUPE_ppa010940mg [Prunus persica]	--	--	--	--	sp|Q9SS31|CML36_ARATH	48.9	7e-07	Probable calcium-binding protein CML36 OS=Arabidopsis thaliana GN=CML36 PE=2 SV=1	--	--	--	--	--	K13448	6e-10	60.5	pop:POPTR_825063	calcium-binding protein CML	-	-	-
Unigene31257_PDX	158	gi|462395792|gb|EMJ01591.1|	107.5	6e-23	hypothetical protein PRUPE_ppa012572mg [Prunus persica]	gi|391414790|gb|BT060646.2|	125	1e-26	Zea mays full-length cDNA clone ZM_BFb0027O07 mRNA, complete cds	--	--	--	--	--	--	--	--	--	K13448	6e-18	87	vvi:100267033	calcium-binding protein CML	GO:0009853//photorespiration;GO:0006511//ubiquitin-dependent protein catabolic process;GO:0080129//proteasome core complex assembly;GO:0051788//response to misfolded protein	GO:0051536//iron-sulfur cluster binding;GO:0009055//electron carrier activity	GO:0009507//chloroplast;GO:0005739//mitochondrion
Unigene31581_PDX	158	gi|470103910|ref|XP_004288370.1|	100.1	1e-20	PREDICTED: probable calcium-binding protein CML23-like isoform 1 [Fragaria vesca subsp. vesca] >gi|470103912|ref|XP_004288371.1| PREDICTED: probable calcium-binding protein CML23-like isoform 2 [Fragaria vesca subsp. vesca]	gi|470103911|ref|XM_004288323.1|	165	2e-38	PREDICTED: Fragaria vesca subsp. vesca probable calcium-binding protein CML23-like, transcript variant 2 (LOC101299034), mRNA	sp|Q9LE22|CML27_ARATH	75.5	7e-15	Probable calcium-binding protein CML27 OS=Arabidopsis thaliana GN=CML27 PE=1 SV=1	--	--	--	--	--	K13448	2e-15	78.6	vvi:100253496	calcium-binding protein CML	GO:0009646//response to absence of light;GO:0010038//response to metal ion;GO:0009409//response to cold;GO:0009909//regulation of flower development;GO:0045087//innate immune response;GO:0009408//response to heat;GO:0009733//response to auxin stimulus;GO:0048574//long-day photoperiodism, flowering;GO:0009737//response to abscisic acid stimulus;GO:0080164//regulation of nitric oxide metabolic proc…	GO:0005509//calcium ion binding	GO:0005886//plasma membrane
Ca2+ dependent protein kinases (CDPKs)
Unigene18457_PDX	401	gi|462405599|gb|EMJ11063.1|	114	7e-25	hypothetical protein PRUPE_ppa003795mg [Prunus persica]	gi|470127292|ref|XM_004299559.1|	196	1e-47	PREDICTED: Fragaria vesca subsp. vesca calcium-dependent protein kinase 10-like (LOC101306721), mRNA	sp|Q9SSF8|CDPKU_ARATH	100	2e-22	Calcium-dependent protein kinase 30 OS=Arabidopsis thaliana GN=CPK30 PE=1 SV=1	--	--	--	--	--	K13412	3e-23	105	gmx:100809838	calcium-dependent protein kinase [EC:2.7.11.1]	GO:0006468//protein phosphorylation;GO:0009738//abscisic acid mediated signaling pathway;GO:0019722//calcium-mediated signaling;GO:0009612//response to mechanical stimulus	GO:0005509//calcium ion binding;GO:0005524//ATP binding;GO:0005515//protein binding;GO:0004683//calmodulin-dependent protein kinase activity	GO:0005634//nucleus;GO:0005886//plasma membrane
Unigene18948_PDX	347	gi|470128230|ref|XP_004300049.1|	111.3	4e-24	PREDICTED: calcium and calcium/calmodulin-dependent serine/threonine-protein kinase-like [Fragaria vesca subsp. vesca]	gi|984159|emb|Z38126.1|	341	3e-91	M.domestica gene for calmodulin-binding protein kinase	sp|Q07250|KCCS_MALDO	110	1e-25	Calcium/calmodulin-dependent serine/threonine-protein kinase OS=Malus domestica PE=2 SV=1	--	--	--	--	--	K13412	6e-12	49.7	rcu:RCOM_0750920	calcium-dependent protein kinase [EC:2.7.11.1]	-	GO:0005488//binding;GO:0016301//kinase activity	-
Unigene19665_PDX	701	gi|462400756|gb|EMJ06313.1|	154.1	1e-36	hypothetical protein PRUPE_ppa004815mg [Prunus persica]	gi|470133438|ref|XM_004302525.1|	260	2e-66	PREDICTED: Fragaria vesca subsp. vesca CBL-interacting protein kinase 2-like (LOC101291543), mRNA	sp|P92937|CIPKF_ARATH	131	3e-31	CBL-interacting serine/threonine-protein kinase 15 OS=Arabidopsis thaliana GN=CIPK15 PE=1 SV=2	--	--	--	--	--	K00924	6e-22	102	ath:AT1G30270	[EC:2.7.1.-]	GO:0006468//protein phosphorylation;GO:0007165//signal transduction	GO:0005524//ATP binding;GO:0004674//protein serine/threonine kinase activity	-
Unigene21353_PDX	521	gi|462399752|gb|EMJ05420.1|	344	6e-94	hypothetical protein PRUPE_ppa003092mg [Prunus persica]	gi|470139656|ref|XM_004305515.1|	561	1e-157	PREDICTED: Fragaria vesca subsp. vesca calcium-dependent protein kinase 20-like (LOC101294686), mRNA	sp|Q9ZV15|CDPKK_ARATH	330	3e-91	Calcium-dependent protein kinase 20 OS=Arabidopsis thaliana GN=CPK20 PE=2 SV=1	ECU01g0630	92	5e-19	COG0515	Serine/threonine protein kinase	K13412	2e-92	335	gmx:100813232	calcium-dependent protein kinase [EC:2.7.11.1]	GO:0006468//protein phosphorylation;GO:0009860//pollen tube growth;GO:0009827//plant-type cell wall modification	GO:0005509//calcium ion binding;GO:0005524//ATP binding;GO:0004683//calmodulin-dependent protein kinase activity	-
Unigene21437_PDX	428	gi|462417722|gb|EMJ22412.1|	220.7	5e-57	hypothetical protein PRUPE_ppa014601mg, partial [Prunus persica]	gi|359476944|ref|XM_002282384.2|	117	1e-23	PREDICTED: Vitis vinifera serine/threonine-protein kinase ULK3-like, transcript variant 1 (LOC100248805), mRNA	sp|Q42438|CDPK8_ARATH	87	4e-18	Calcium-dependent protein kinase 8 OS=Arabidopsis thaliana GN=CPK8 PE=1 SV=1	ECU01g0630	77.4	8e-15	COG0515	Serine/threonine protein kinase	K08269	9e-47	183	mtr:MTR_3g095620	unc51-like kinase [EC:2.7.11.1]	GO:0006468//protein phosphorylation	GO:0004683//calmodulin-dependent protein kinase activity;GO:0005524//ATP binding	-
Unigene21795_PDX	480	gi|462400124|gb|EMJ05792.1|	312.8	1e-84	hypothetical protein PRUPE_ppa003111mg [Prunus persica]	gi|470103252|ref|XM_004288009.1|	555	1e-155	PREDICTED: Fragaria vesca subsp. vesca CDPK-related kinase 5-like (LOC101301043), mRNA	sp|P53681|CRK_DAUCA	303	4e-83	CDPK-related protein kinase OS=Daucus carota GN=CRK PE=2 SV=1	SPAC14C4.03	79.7	2e-15	COG0515	Serine/threonine protein kinase	K00924	3e-79	291	ath:AT3G50530	[EC:2.7.1.-]	GO:0009825//multidimensional cell growth;GO:0016926//protein desumoylation;GO:0030833//regulation of actin filament polymerization;GO:0010090//trichome morphogenesis;GO:0006468//protein phosphorylation;GO:0050665//hydrogen peroxide biosynthetic process;GO:0010228//vegetative to reproductive phase transition of meristem	GO:0004683//calmodulin-dependent protein kinase activity;GO:0004723//calcium-dependent protein serine/threonine phosphatase activity;GO:0004713//protein tyrosine kinase activity;GO:0005509//calcium ion binding;GO:0003779//actin binding;GO:0005524//ATP binding	GO:0005737//cytoplasm;GO:0005885//Arp2/3 protein complex;GO:0005886//plasma membrane
Unigene22080_PDX	834	gi|462400103|gb|EMJ05771.1|	429.1	4e-119	hypothetical protein PRUPE_ppa003676mg [Prunus persica]	gi|470102741|ref|XM_004287762.1|	741	0	PREDICTED: Fragaria vesca subsp. vesca calcium-dependent protein kinase 28-like (LOC101299121), mRNA	sp|Q9FKW4|CDPKS_ARATH	394	3e-110	Calcium-dependent protein kinase 28 OS=Arabidopsis thaliana GN=CPK28 PE=1 SV=1	SPAC3A12.14	64.3	2e-10	COG5126	Ca2+-binding protein (EF-Hand superfamily)	K00908	1e-98	357	osa:4343002	Ca2+/calmodulin-dependent protein kinase [EC:2.7.11.17]	GO:0006468//protein phosphorylation;GO:0010200//response to chitin;GO:0007165//signal transduction	GO:0005509//calcium ion binding;GO:0005524//ATP binding;GO:0004713//protein tyrosine kinase activity;GO:0004683//calmodulin-dependent protein kinase activity	GO:0009507//chloroplast;GO:0005886//plasma membrane
Unigene23271_PDX	524	gi|462424024|gb|EMJ28287.1|	25.4	2e-58	hypothetical protein PRUPE_ppa002208mg [Prunus persica]	gi|470114058|ref|XM_004293187.1|	248	5e-63	PREDICTED: Fragaria vesca subsp. vesca uncharacterized LOC101291312 (LOC101291312), mRNA	sp|O22042|M3K3_ARATH	102	1e-22	Mitogen-activated protein kinase kinase kinase 3 OS=Arabidopsis thaliana GN=ANP3 PE=1 SV=1	YAR019c	67.4	1e-11	COG0515	Serine/threonine protein kinase	K13414	7e-23	104	aly:ARALYDRAFT_489755	mitogen-activated protein kinase kinase kinase 1, plant [EC:2.7.11.25]	GO:0046777//protein autophosphorylation	GO:0005524//ATP binding;GO:0004674//protein serine/threonine kinase activity	GO:0005886//plasma membrane
Unigene23808_PDX	576	gi|154968281|gb|ABS88997.1|	86.3	3e-59	calcium-dependent calmodulin-independent protein kinase [Malus hupehensis]	gi|154968280|gb|EF519915.1|	357	8e-96	Malus hupehensis calcium-dependent calmodulin-independent protein kinase (CDPK) mRNA, complete cds	sp|Q06850|CDPK1_ARATH	110	5e-33	Calcium-dependent protein kinase 1 OS=Arabidopsis thaliana GN=CPK1 PE=1 SV=1	--	--	--	--	--	K13412	1e-44	134	rcu:RCOM_0942060	calcium-dependent protein kinase [EC:2.7.11.1]	GO:0016310//phosphorylation	GO:0004674//protein serine/threonine kinase activity;GO:0043167//ion binding;GO:0000166//nucleotide binding	GO:0043231//intracellular membrane-bounded organelle;GO:0044444//cytoplasmic part
Unigene23920_PDX	1536	gi|462409759|gb|EMJ15093.1|	896.3	0	hypothetical protein PRUPE_ppa003830mg [Prunus persica]	gi|470116429|ref|XM_004294337.1|	1316	0	PREDICTED: Fragaria vesca subsp. vesca calcium-dependent protein kinase 9-like (LOC101309915), mRNA	sp|P53683|CDPK2_ORYSJ	801	0	Calcium-dependent protein kinase isoform 2 OS=Oryza sativa subsp. japonica GN=CPK2 PE=2 SV=2	SPAC14C4.03	160	6e-39	COG0515	Serine/threonine protein kinase	K13412	0	834	rcu:RCOM_0082230	calcium-dependent protein kinase [EC:2.7.11.1]	GO:0046686//response to cadmium ion;GO:0009751//response to salicylic acid stimulus;GO:0006468//protein phosphorylation	GO:0004683//calmodulin-dependent protein kinase activity;GO:0005509//calcium ion binding;GO:0005524//ATP binding	GO:0005886//plasma membrane;GO:0005829//cytosol
Unigene24113_PDX	582	gi|470135868|ref|XP_004303728.1|	359.4	2e-98	PREDICTED: calcium-dependent protein kinase SK5-like isoform 2 [Fragaria vesca subsp. vesca]	gi|470135867|ref|XM_004303680.1|	422	1e-115	PREDICTED: Fragaria vesca subsp. vesca calcium-dependent protein kinase SK5-like, transcript variant 2 (LOC101310240), mRNA	sp|P28583|CDPK_SOYBN	330	3e-91	Calcium-dependent protein kinase SK5 OS=Glycine max PE=1 SV=1	SPAC3A12.14	78.2	9e-15	COG5126	Ca2+-binding protein (EF-Hand superfamily)	K13412	1e-96	350	pop:POPTR_826066	calcium-dependent protein kinase [EC:2.7.11.1]	GO:0006468//protein phosphorylation	GO:0004683//calmodulin-dependent protein kinase activity;GO:0005509//calcium ion binding;GO:0005524//ATP binding	-
Unigene24389_PDX	681	gi|470110474|ref|XP_004291506.1|	234.6	1e-60	PREDICTED: serine/threonine-protein kinase KIC1-like [Fragaria vesca subsp. vesca]	gi|470110473|ref|XM_004291458.1|	482	1e-133	PREDICTED: Fragaria vesca subsp. vesca serine/threonine-protein kinase KIC1-like (LOC101301934), mRNA	sp|Q94A06|M2K1_ARATH	63.2	1e-10	Mitogen-activated protein kinase kinase 1 OS=Arabidopsis thaliana GN=MKK1 PE=1 SV=2	YAR019c	65.5	8e-11	COG0515	Serine/threonine protein kinase	K08839	3e-20	96.7	olu:OSTLU_35807	serine/threonine kinase 25 [EC:2.7.11.22]	GO:0009630//gravitropism;GO:0009611//response to wounding;GO:0000186//activation of MAPKK activity;GO:0009651//response to salt stress;GO:0045727//positive regulation of translation;GO:0006972//hyperosmotic response;GO:0006486//protein glycosylation	GO:0004713//protein tyrosine kinase activity;GO:0004709//MAP kinase kinase kinase activity;GO:0005524//ATP binding	GO:0005737//cytoplasm;GO:0005819//spindle;GO:0005634//nucleus
Unigene24833_PDX	737	gi|462401347|gb|EMJ06904.1|	406.4	2e-112	hypothetical protein PRUPE_ppa009865mg [Prunus persica]	gi|470132428|ref|XM_004302036.1|	214	1e-52	PREDICTED: Fragaria vesca subsp. vesca phosphoenolpyruvate carboxylase kinase 1-like, transcript variant 2 (LOC101314387), mRNA	sp|Q93VK0|PPCK2_ARATH	289	1e-78	Phosphoenolpyruvate carboxylase kinase 2 OS=Arabidopsis thaliana GN=PPCK2 PE=1 SV=2	ECU01g0630	125	7e-29	COG0515	Serine/threonine protein kinase	K13412	8e-48	188	smo:SELMODRAFT_449447	calcium-dependent protein kinase [EC:2.7.11.1]	GO:0016036//cellular response to phosphate starvation;GO:0006468//protein phosphorylation	GO:0005524//ATP binding;GO:0004674//protein serine/threonine kinase activity	-
Unigene24877_PDX	856	gi|462400103|gb|EMJ05771.1|	287.3	2e-76	hypothetical protein PRUPE_ppa003676mg [Prunus persica]	gi|325683723|gb|HQ829293.1|	303	2e-79	Fragaria x ananassa calcium-dependent protein kinase (CDPK2) mRNA, complete cds	sp|Q9FKW4|CDPKS_ARATH	197	5e-51	Calcium-dependent protein kinase 28 OS=Arabidopsis thaliana GN=CPK28 PE=1 SV=1	SP1732_1	50.8	3e-06	COG0515	Serine/threonine protein kinase	K00908	7e-49	192	osa:4343002	Ca2+/calmodulin-dependent protein kinase [EC:2.7.11.17]	GO:0016310//phosphorylation	GO:0043167//ion binding;GO:0004674//protein serine/threonine kinase activity;GO:0000166//nucleotide binding	-
Unigene26890_PDX	151	gi|470142765|ref|XP_004307068.1|	99.4	1e-20	PREDICTED: calcium-dependent protein kinase 1-like [Fragaria vesca subsp. vesca]	gi|154968280|gb|EF519915.1|	244	2e-62	Malus hupehensis calcium-dependent calmodulin-independent protein kinase (CDPK) mRNA, complete cds	sp|Q38870|CDPK2_ARATH	95.5	6e-21	Calcium-dependent protein kinase 2 OS=Arabidopsis thaliana GN=CPK2 PE=1 SV=1	--	--	--	--	--	K13412	1e-21	99.4	gmx:100819792	calcium-dependent protein kinase [EC:2.7.11.1]	GO:0006468//protein phosphorylation	GO:0005509//calcium ion binding;GO:0005524//ATP binding;GO:0004683//calmodulin-dependent protein kinase activity	GO:0005777//peroxisome;GO:0005789//endoplasmic reticulum membrane
Unigene27994_PDX	152	gi|470145310|ref|XP_004308284.1|	97.4	7e-20	PREDICTED: CDPK-related kinase 3-like [Fragaria vesca subsp. vesca]	gi|470145309|ref|XM_004308236.1|	190	3e-46	PREDICTED: Fragaria vesca subsp. vesca CDPK-related kinase 3-like (LOC101310558), mRNA	sp|Q9ZUZ2|CAMK3_ARATH	85.1	9e-18	CDPK-related kinase 3 OS=Arabidopsis thaliana GN=CRK3 PE=1 SV=1	--	--	--	--	--	K00924	6e-13	70.5	aly:ARALYDRAFT_485296	[EC:2.7.1.-]	GO:0046777//protein autophosphorylation;GO:0009627//systemic acquired resistance;GO:0010150//leaf senescence;GO:0031347//regulation of defense response	GO:0005516//calmodulin binding;GO:0005509//calcium ion binding;GO:0004713//protein tyrosine kinase activity;GO:0005524//ATP binding;GO:0004683//calmodulin-dependent protein kinase activity;GO:0004723//calcium-dependent protein serine/threonine phosphatase activity	GO:0005576//extracellular region;GO:0005634//nucleus;GO:0005886//plasma membrane
Unigene28882_PDX	154	gi|39546555|gb|AAR28084.1|	97.8	5e-20	calcium-dependent protein kinase [Malus x domestica]	gi|39546554|gb|AY395701.1|	276	6e-72	Malus x domestica calcium-dependent protein kinase (MdCPK1) mRNA, complete cds	sp|Q9ZSA2|CDPKL_ARATH	94.4	1e-20	Calcium-dependent protein kinase 21 OS=Arabidopsis thaliana GN=CPK21 PE=1 SV=1	--	--	--	--	--	K13412	4e-20	94.4	aly:ARALYDRAFT_490110	calcium-dependent protein kinase [EC:2.7.11.1]	GO:0031348//negative regulation of defense response;GO:0009867//jasmonic acid mediated signaling pathway;GO:0009862//systemic acquired resistance, salicylic acid mediated signaling pathway;GO:0010363//regulation of plant-type hypersensitive response;GO:0006612//protein targeting to membrane;GO:0050832//defense response to fungus;GO:0043069//negative regulation of programmed cell death;GO:0006468/…	GO:0004683//calmodulin-dependent protein kinase activity;GO:0005509//calcium ion binding;GO:0019903//protein phosphatase binding;GO:0005524//ATP binding	GO:0009506//plasmodesma;GO:0005886//plasma membrane;GO:0005634//nucleus
Unigene30804_PDX	157	gi|462415328|gb|EMJ20065.1|	94	7e-19	hypothetical protein PRUPE_ppa003103mg [Prunus persica]	gi|470145309|ref|XM_004308236.1|	129	9e-28	PREDICTED: Fragaria vesca subsp. vesca CDPK-related kinase 3-like (LOC101310558), mRNA	sp|Q9ZUZ2|CAMK3_ARATH	70.5	2e-13	CDPK-related kinase 3 OS=Arabidopsis thaliana GN=CRK3 PE=1 SV=1	--	--	--	--	--	K00924	9e-09	56.6	ath:AT3G49370	[EC:2.7.1.-]	GO:0046777//protein autophosphorylation;GO:0009627//systemic acquired resistance;GO:0010150//leaf senescence;GO:0031347//regulation of defense response	GO:0005516//calmodulin binding;GO:0005509//calcium ion binding;GO:0005524//ATP binding;GO:0004683//calmodulin-dependent protein kinase activity;GO:0004723//calcium-dependent protein serine/threonine phosphatase activity	GO:0005576//extracellular region;GO:0005634//nucleus;GO:0005886//plasma membrane
CBL interacting protein kinases (CIPKs)
Unigene19260_PDX	1056	gi|462413770|gb|EMJ18819.1|	212.6	9e-54	hypothetical protein PRUPE_ppa016307mg, partial [Prunus persica]	gi|470137750|ref|XM_004304578.1|	345	6e-92	PREDICTED: Fragaria vesca subsp. vesca uncharacterized LOC101296591 (LOC101296591), mRNA	sp|Q9LWM4|CIPK5_ORYSJ	58.9	5e-09	CBL-interacting protein kinase 5 OS=Oryza sativa subsp. japonica GN=CIPK5 PE=2 SV=1	--	--	--	--	--	K08835	7e-34	142	ppp:PHYPADRAFT_119152	oxidative-stress responsive protein 1 [EC:2.7.11.1]	GO:0000186//activation of MAPKK activity	GO:0005524//ATP binding;GO:0004709//MAP kinase kinase kinase activity	GO:0005634//nucleus;GO:0005886//plasma membrane
Unigene19665_PDX	701	gi|462400756|gb|EMJ06313.1|	154.1	1e-36	hypothetical protein PRUPE_ppa004815mg [Prunus persica]	gi|470133438|ref|XM_004302525.1|	260	2e-66	PREDICTED: Fragaria vesca subsp. vesca CBL-interacting protein kinase 2-like (LOC101291543), mRNA	sp|P92937|CIPKF_ARATH	131	3e-31	CBL-interacting serine/threonine-protein kinase 15 OS=Arabidopsis thaliana GN=CIPK15 PE=1 SV=2	--	--	--	--	--	K00924	6e-22	102	ath:AT1G30270	[EC:2.7.1.-]	GO:0006468//protein phosphorylation;GO:0007165//signal transduction	GO:0005524//ATP binding;GO:0004674//protein serine/threonine kinase activity	-
Unigene20030_PDX	333	gi|462396923|gb|EMJ02722.1|	203	1e-51	hypothetical protein PRUPE_ppa015605mg [Prunus persica]	gi|470148282|ref|XM_004309650.1|	297	4e-78	PREDICTED: Fragaria vesca subsp. vesca wee1-like protein kinase-like (LOC101310282), mRNA	sp|Q6Z829|WEE1_ORYSJ	167	2e-42	Wee1-like protein kinase OS=Oryza sativa subsp. japonica GN=WEE1 PE=2 SV=1	DR1213	62.4	2e-10	COG0515	Serine/threonine protein kinase	K06632	1e-48	188	rcu:RCOM_1439480	wee1-like protein kinase [EC:2.7.11.1]	GO:0000076//DNA replication checkpoint;GO:0007050//cell cycle arrest;GO:0006468//protein phosphorylation	GO:0005524//ATP binding;GO:0004674//protein serine/threonine kinase activity	-
Unigene23732_PDX	1200	gi|462419520|gb|EMJ23783.1|	617.5	1e-175	hypothetical protein PRUPE_ppa006253mg [Prunus persica]	gi|470123962|ref|XM_004297940.1|	484	1e-133	PREDICTED: Fragaria vesca subsp. vesca CBL-interacting serine/threonine-protein kinase 7-like (LOC101310987), mRNA	sp|Q9SUL7|CIPK4_ARATH	473	7e-134	CBL-interacting serine/threonine-protein kinase 4 OS=Arabidopsis thaliana GN=CIPK4 PE=1 SV=1	ECU01g0630	137	4e-32	COG0515	Serine/threonine protein kinase	K00924	1e-94	345	ath:AT1G30270	[EC:2.7.1.-]	GO:0009750//response to fructose stimulus;GO:0006833//water transport;GO:0010363//regulation of plant-type hypersensitive response;GO:0030003//cellular cation homeostasis;GO:0009691//cytokinin biosynthetic process;GO:0009651//response to salt stress;GO:0006612//protein targeting to membrane;GO:0016310//phosphorylation;GO:0070838//divalent metal ion transport;GO:0009409//response to cold;GO:000996…	GO:0005515//protein binding;GO:0000166//nucleotide binding;GO:0004674//protein serine/threonine kinase activity	GO:0005886//plasma membrane
Unigene23997_PDX	624	gi|462406444|gb|EMJ11908.1|	384.4	6e-106	hypothetical protein PRUPE_ppa024039mg [Prunus persica]	gi|470129914|ref|XM_004300805.1|	339	2e-90	PREDICTED: Fragaria vesca subsp. vesca uncharacterized LOC101304004 (LOC101304004), mRNA	sp|P25848|PHY1_CERPU	110	8e-25	Light-sensor Protein kinase OS=Ceratodon purpureus GN=PHY1 PE=3 SV=3	MYPU_6850	55.1	9e-08	COG0515	Serine/threonine protein kinase	K14510	9e-13	71.6	rcu:RCOM_0382890	serine/threonine-protein kinase CTR1 [EC:2.7.11.1]	GO:0030968//endoplasmic reticulum unfolded protein response;GO:0006468//protein phosphorylation	GO:0004715//non-membrane spanning protein tyrosine kinase activity;GO:0004712//protein serine/threonine/tyrosine kinase activity;GO:0005524//ATP binding	-
Unigene24292_PDX	523	gi|462415396|gb|EMJ20133.1|	23.9	1e-36	hypothetical protein PRUPE_ppa002240mg [Prunus persica]	gi|470141781|ref|XM_004306559.1|	174	6e-41	PREDICTED: Fragaria vesca subsp. vesca serine/threonine-protein kinase atg1-like (LOC101293129), mRNA	sp|Q5Z6X0|CIPKP_ORYSJ	77	6e-15	CBL-interacting protein kinase 25 OS=Oryza sativa subsp. japonica GN=CIPK25 PE=2 SV=1	YAR019c	52.4	4e-07	COG0515	Serine/threonine protein kinase	K08269	1e-20	97.4	smo:SELMODRAFT_268528	unc51-like kinase [EC:2.7.11.1]	GO:0006468//protein phosphorylation	GO:0004683//calmodulin-dependent protein kinase activity;GO:0005524//ATP binding	GO:0005634//nucleus
Unigene24370_PDX	1291	gi|462420226|gb|EMJ24489.1|	627.1	2e-178	hypothetical protein PRUPE_ppa005575mg [Prunus persica]	gi|359475834|ref|XM_002285228.2|	208	1e-50	PREDICTED: Vitis vinifera CBL-interacting serine/threonine-protein kinase 25-like, transcript variant 1 (LOC100259329), mRNA	sp|Q9LEU7|CIPK5_ARATH	526	1e-149	CBL-interacting serine/threonine-protein kinase 5 OS=Arabidopsis thaliana GN=CIPK5 PE=2 SV=1	ECU01g0630	110	4e-24	COG0515	Serine/threonine protein kinase	K00924	4e-108	389	ath:AT1G30270	[EC:2.7.1.-]	GO:0006468//protein phosphorylation;GO:0007165//signal transduction	GO:0004683//calmodulin-dependent protein kinase activity;GO:0005524//ATP binding	-
Unigene25205_PDX	1704	gi|462407710|gb|EMJ13044.1|	813.1	0	hypothetical protein PRUPE_ppa004693mg [Prunus persica]	gi|470114900|ref|XM_004293597.1|	1061	0	PREDICTED: Fragaria vesca subsp. vesca probable serine/threonine-protein kinase drkB-like, transcript variant 2 (LOC101302624), mRNA	sp|Q2MHE4|HT1_ARATH	151	1e-36	Serine/threonine-protein kinase HT1 OS=Arabidopsis thaliana GN=HT1 PE=1 SV=1	CAC1728_1	99.8	1e-20	COG0515	Serine/threonine protein kinase	K14510	4e-35	147	pop:POPTR_589567	serine/threonine-protein kinase CTR1 [EC:2.7.11.1]	GO:0009611//response to wounding;GO:0009867//jasmonic acid mediated signaling pathway;GO:0009414//response to water deprivation;GO:0010363//regulation of plant-type hypersensitive response;GO:0010200//response to chitin;GO:0006612//protein targeting to membrane;GO:0042538//hyperosmotic salinity response;GO:0006468//protein phosphorylation;GO:0009966//regulation of signal transduction;GO:0009695//…	GO:0004715//non-membrane spanning protein tyrosine kinase activity;GO:0004712//protein serine/threonine/tyrosine kinase activity;GO:0004674//protein serine/threonine kinase activity;GO:0005524//ATP binding	GO:0005829//cytosol;GO:0005886//plasma membrane;GO:0005634//nucleus
Unigene25566_PDX	1069	gi|462419520|gb|EMJ23783.1|	548.1	9e-155	hypothetical protein PRUPE_ppa006253mg [Prunus persica]	gi|470123962|ref|XM_004297940.1|	394	1e-107	PREDICTED: Fragaria vesca subsp. vesca CBL-interacting serine/threonine-protein kinase 7-like (LOC101310987), mRNA	sp|Q9XIW0|CIPK7_ARATH	436	1e-122	CBL-interacting serine/threonine-protein kinase 7 OS=Arabidopsis thaliana GN=CIPK7 PE=1 SV=1	ECU01g0630	144	2e-34	COG0515	Serine/threonine protein kinase	K00924	4e-90	329	ath:AT1G30270	[EC:2.7.1.-]	GO:0009750//response to fructose stimulus;GO:0006833//water transport;GO:0010363//regulation of plant-type hypersensitive response;GO:0030003//cellular cation homeostasis;GO:0009691//cytokinin biosynthetic process;GO:0009651//response to salt stress;GO:0006612//protein targeting to membrane;GO:0006468//protein phosphorylation;GO:0007165//signal transduction;GO:0070838//divalent metal ion transpor…	GO:0005515//protein binding;GO:0004674//protein serine/threonine kinase activity;GO:0005524//ATP binding	GO:0005886//plasma membrane
Unigene25796_PDX	1048	gi|462420226|gb|EMJ24489.1|	622.1	4e-177	hypothetical protein PRUPE_ppa005575mg [Prunus persica]	gi|270149484|gb|BT116370.1|	111	2e-21	Picea glauca clone GQ03717_H01 mRNA sequence	sp|Q8W1D5|CIPKP_ARATH	506	1e-143	CBL-interacting serine/threonine-protein kinase 25 OS=Arabidopsis thaliana GN=CIPK25 PE=2 SV=1	ECU01g0630	109	9e-24	COG0515	Serine/threonine protein kinase	K00924	3e-103	373	ath:AT1G30270	[EC:2.7.1.-]	GO:0006468//protein phosphorylation;GO:0007165//signal transduction	GO:0004683//calmodulin-dependent protein kinase activity;GO:0005524//ATP binding	-
Unigene30469_PDX	156	gi|462420077|gb|EMJ24340.1|	77	1e-13	hypothetical protein PRUPE_ppa005480mg [Prunus persica]	gi|332640072|gb|CP002686.1|	89.7	7e-16	Arabidopsis thaliana chromosome 3, complete sequence	sp|Q8RWC9|CIPK1_ARATH	66.6	3e-12	CBL-interacting serine/threonine-protein kinase 1 OS=Arabidopsis thaliana GN=CIPK1 PE=1 SV=2	--	--	--	--	--	K00924	6e-08	53.9	ath:AT1G30270	[EC:2.7.1.-]	GO:0010118//stomatal movement;GO:0006468//protein phosphorylation;GO:0009651//response to salt stress;GO:0009737//response to abscisic acid stimulus;GO:0019722//calcium-mediated signaling	GO:0004713//protein tyrosine kinase activity;GO:0005524//ATP binding;GO:0005515//protein binding;GO:0004683//calmodulin-dependent protein kinase activity	GO:0005886//plasma membrane
